# Supplementary material for: (E)-7-(Pyren-1-yl)hept-6-enoic acid
Source: Acta Crystallogr Sect E Struct Rep Online. 2010 Jun 26;66(Pt 7):o1837–8. doi: 10.1107/S1600536810024499 (PMC3007086; doi:10.1107/S1600536810024499)
Supplement: Supplementary file 1 [file e-66-o1837-sup1.cif]

##############################################################################
###                                                                        ###
###        Electronic paper (Acta Crystallographica Section E)             ###
###                                                                        ###
##############################################################################
#                                                                            #
# This CIF contains the data in a paper accepted for publication in Acta     #
# Crystallographica Section E. It conforms to the requirements of Notes      #
# for Authors for Section E, and has been peer reviewed under the auspices   #
# of the IUCr Commission on Journals.                                        #
#                                                                            #
# Full details of the Crystallographic Information File format               #
# are given in the paper "The Crystallographic Information File (CIF):       #
# a New Standard Archive File for Crystallography" by S. R. Hall, F. H.      #
# Allen and I. D. Brown [Acta Cryst. (1991), A47, 655-685].                  #
#                                                                            #
# The current version of the core CIF dictionary is obtainable from          #
# ftp://ftp.iucr.org/pub/cif_core.dic. The current version number is 2.4.    #
#                                                                            #
# Software is freely available for graphical display of the structure(s) in  #
# this CIF.  For information consult the CIF home page http://www.iucr.org/  #
# cif/home.html                                                              #
#                                                                            #
# This file may be used for bona fide research purposes within the           #
# scientific community so long as proper attribution is given to the journal # 
# article from which it was obtained.                                        #
#                                                                            #
##############################################################################
                                             
data_global
_audit_creation_method     'SHELXL-97 with enCIFer 1.3'
_journal_date_recd_electronic     2010-06-18
_journal_date_accepted     2010-06-23
_journal_name_full     'Acta Crystallographica, Section E'
_journal_year     2010
_journal_volume     66
_journal_issue      7
_journal_page_first     o1837
_journal_page_last     o1838
_journal_paper_category     QO
_journal_coeditor_code     FJ2323
_publ_contact_author_name     'Kari Rissanen'
_publ_contact_author_address
;
  Department of Chemistry
  Nanoscience Center
  University of Jyv\"askyl\"a
  P. O. Box 35
  FIN-40014 University of Jyv\"askyl\"a
  Finland
;
_publ_contact_author_email     kari.t.rissanen@jyu.fi
_publ_contact_author_fax     '+358 14 260 2651'
_publ_contact_author_phone     '+358 14 260 2672'
_publ_section_title
;
(<i>E</i>)-7-(Pyren-1-yl)hept-6-enoic acid
;
loop_
    _publ_author_name
    _publ_author_footnote
    _publ_author_address
    'Valkonen, Arto' .
; Department of Chemistry
  Nanoscience Center
  University of Jyv\"askyl\"a
  PO Box 35
  FIN-40014 University of Jyv\"askyl\"a
  Finland
;
    'Lahtinen, Tanja' .
; Department of Chemistry
  Nanoscience Center
  University of Jyv\"askyl\"a
  PO Box 35
  FIN-40014 University of Jyv\"askyl\"a
  Finland
;
    'Rissanen, Kari' .
; Department of Chemistry
  Nanoscience Center
  University of Jyv\"askyl\"a
  PO Box 35
  FIN-40014 University of Jyv\"askyl\"a
  Finland
;
data_I
_chemical_name_systematic
;
(<i>E</i>)-7-(Pyren-1-yl)hept-6-enoic acid
;
_chemical_name_common     ?
_chemical_formula_moiety     'C23 H20 O2'
_chemical_formula_sum     'C23 H20 O2'
_chemical_formula_iupac     'C23 H20 O2'
_chemical_formula_weight     328.39
_chemical_melting_point     ?
_symmetry_cell_setting     triclinic
_symmetry_space_group_name_H-M     'P -1'
_symmetry_space_group_name_Hall     '-P 1'
loop_
    _symmetry_equiv_pos_as_xyz
    'x, y, z'
    '-x, -y, -z'
_cell_length_a     10.7785(3)
_cell_length_b     13.3315(4)
_cell_length_c     18.9574(6)
_cell_angle_alpha     103.287(2)
_cell_angle_beta     103.064(2)
_cell_angle_gamma     98.391(2)
_cell_volume     2525.64(13)
_cell_formula_units_Z     6
_cell_measurement_reflns_used     10136
_cell_measurement_theta_min     0.407
_cell_measurement_theta_max     28.283
_cell_measurement_temperature     123.00(10)
_exptl_crystal_description     plate
_exptl_crystal_colour     brown
_exptl_crystal_size_max     0.32
_exptl_crystal_size_mid     0.14
_exptl_crystal_size_min     0.06
_exptl_crystal_density_diffrn     1.295
_exptl_crystal_density_meas     ?
_exptl_crystal_density_method     'not measured'
_exptl_crystal_F_000     1044
_exptl_absorpt_coefficient_mu     0.081
_exptl_absorpt_correction_type     none
_exptl_special_details
;
;
_diffrn_ambient_temperature     123.00(10)
_diffrn_radiation_type     MoK\a
_diffrn_radiation_wavelength     0.71073
_diffrn_radiation_source     'fine-focus sealed tube'
_diffrn_radiation_monochromator     graphite
_diffrn_measurement_device_type
               'Bruker--Nonius Kappa CCD diffractometer with an APEXII detector'
_diffrn_measurement_method     '\f and \w scans'
_diffrn_detector_area_resol_mean     9
_diffrn_reflns_number     15113
_diffrn_reflns_av_R_equivalents     0.0384
_diffrn_reflns_av_sigmaI/netI     0.0527
_diffrn_reflns_theta_min     2.01
_diffrn_reflns_theta_max     25.02
_diffrn_reflns_theta_full     25.02
_diffrn_measured_fraction_theta_max     0.997
_diffrn_measured_fraction_theta_full     0.997
_diffrn_reflns_limit_h_min     -12
_diffrn_reflns_limit_h_max     12
_diffrn_reflns_limit_k_min     -15
_diffrn_reflns_limit_k_max     14
_diffrn_reflns_limit_l_min     -22
_diffrn_reflns_limit_l_max     22
_diffrn_standards_number     ?
_diffrn_standards_interval_count     ?
_diffrn_standards_interval_time     ?
_diffrn_standards_decay_%     ?
_refine_special_details
;
Refinement of <i>F</i>^2^ against ALL reflections. The weighted <i>R</i>-factor
<i>wR</i> and goodness of fit <i>S</i> are based on <i>F</i>^2^, conventional
<i>R</i>-factors <i>R</i> are based on <i>F</i>, with <i>F</i> set to zero for
negative <i>F</i>^2^. The threshold expression of <i>F</i>^2^ >
2\s(<i>F</i>^2^) is used only for calculating <i>R</i>-factors(gt) <i>etc</i>.
and is not relevant to the choice of reflections for refinement.
<i>R</i>-factors based on <i>F</i>^2^ are statistically about twice as large
as those based on <i>F</i>, and <i>R</i>- factors based on ALL data will be
even larger.
;
_reflns_number_total     8885
_reflns_number_gt     5729
_reflns_threshold_expression     I>2\s(I)
_refine_ls_structure_factor_coef     Fsqd
_refine_ls_matrix_type     full
_refine_ls_R_factor_all     0.1081
_refine_ls_R_factor_gt     0.0639
_refine_ls_wR_factor_gt     0.1372
_refine_ls_wR_factor_ref     0.1640
_refine_ls_goodness_of_fit_ref     1.061
_refine_ls_restrained_S_all     1.061
_refine_ls_number_reflns     8885
_refine_ls_number_parameters     685
_refine_ls_number_restraints     9
_refine_ls_hydrogen_treatment     mixed
_refine_ls_weighting_scheme     calc
_refine_ls_weighting_details
         'calc w=1/[\s^2^(Fo^2^)+(0.0510P)^2^+2.3851P] where P=(Fo^2^+2Fc^2^)/3'
_atom_sites_solution_hydrogens     geom
_atom_sites_solution_primary     direct
_atom_sites_solution_secondary     difmap
_refine_ls_shift/su_max     0.000
_refine_ls_shift/su_mean     0.000
_refine_diff_density_max     0.316
_refine_diff_density_min     -0.393
_refine_ls_extinction_method     none
_refine_ls_extinction_coef     ?
loop_
    _atom_type_symbol
    _atom_type_description
    _atom_type_scat_dispersion_real
    _atom_type_scat_dispersion_imag
    _atom_type_scat_source
    'C' 'C' 0.0033 0.0016
                         'International Tables Vol C Tables 4.2.6.8 and 6.1.1.4'
    'H' 'H' 0.0000 0.0000
                         'International Tables Vol C Tables 4.2.6.8 and 6.1.1.4'
    'O' 'O' 0.0106 0.0060
                         'International Tables Vol C Tables 4.2.6.8 and 6.1.1.4'
_computing_data_collection     'COLLECT (Bruker, 2008)'
_computing_cell_refinement     'DENZO-SMN (Otwinowski & Minor, 1997)'
_computing_data_reduction     'DENZO-SMN (Otwinowski & Minor, 1997)'
_computing_structure_solution     'SIR2004 (Burla <i>et al.</i>,  2005)'
_computing_structure_refinement     'SHELXL97 (Sheldrick, 2008)'
_computing_molecular_graphics
             'ORTEP-3 (Farrugia, 1997) and Mercury (Macrae <i>et al.</i>, 2008)'
_computing_publication_material     'SHELXL97 (Sheldrick, 2008)'
loop_
    _atom_site_type_symbol
    _atom_site_label
    _atom_site_fract_x
    _atom_site_fract_y
    _atom_site_fract_z
    _atom_site_U_iso_or_equiv
    _atom_site_adp_type
    _atom_site_calc_flag
    _atom_site_refinement_flags
    _atom_site_occupancy
    _atom_site_disorder_assembly
    _atom_site_disorder_group
    O O1A 0.7011(2) 1.28351(14) 0.93924(11) 0.0334(5) Uani d . 1 . .
    O O2A 0.7089(2) 1.14559(15) 0.98730(11) 0.0325(5) Uani d D 1 . .
    H H2O 0.700(3) 1.190(2) 1.0269(14) 0.049 Uiso d D 1 . .
    C C1A 0.6787(3) 0.9784(2) 0.45311(15) 0.0231(6) Uani d . 1 . .
    C C2A 0.6764(3) 0.8741(2) 0.45537(15) 0.0270(6) Uani d . 1 . .
    H H2A 0.6868 0.8584 0.5025 0.032 Uiso calc R 1 . .
    C C3A 0.6597(3) 0.7931(2) 0.39162(15) 0.0273(6) Uani d . 1 . .
    H H3A 0.6569 0.7231 0.3956 0.033 Uiso calc R 1 . .
    C C4A 0.6467(2) 0.8129(2) 0.32122(15) 0.0217(6) Uani d . 1 . .
    C C5A 0.6330(3) 0.7317(2) 0.25410(15) 0.0262(6) Uani d . 1 . .
    H H5A 0.6293 0.6610 0.2567 0.031 Uiso calc R 1 . .
    C C6A 0.6252(3) 0.7529(2) 0.18704(16) 0.0285(6) Uani d . 1 . .
    H H6A 0.6174 0.6973 0.1437 0.034 Uiso calc R 1 . .
    C C7A 0.6286(2) 0.8582(2) 0.18038(15) 0.0227(6) Uani d . 1 . .
    C C8A 0.6204(3) 0.8833(2) 0.11204(16) 0.0307(7) Uani d . 1 . .
    H H8A 0.6140 0.8292 0.0681 0.037 Uiso calc R 1 . .
    C C9A 0.6215(3) 0.9859(2) 0.10714(16) 0.0327(7) Uani d . 1 . .
    H H9A 0.6178 1.0014 0.0603 0.039 Uiso calc R 1 . .
    C C10A 0.6281(3) 1.0657(2) 0.17000(16) 0.0290(7) Uani d . 1 . .
    H H10A 0.6262 1.1352 0.1658 0.035 Uiso calc R 1 . .
    C C11A 0.6375(2) 1.0444(2) 0.23970(15) 0.0228(6) Uani d . 1 . .
    C C12A 0.6431(3) 1.1248(2) 0.30620(15) 0.0259(6) Uani d . 1 . .
    H H12A 0.6378 1.1940 0.3025 0.031 Uiso calc R 1 . .
    C C13A 0.6556(3) 1.1044(2) 0.37389(15) 0.0235(6) Uani d . 1 . .
    H H13A 0.6598 1.1598 0.4166 0.028 Uiso calc R 1 . .
    C C14A 0.6628(2) 1.0011(2) 0.38260(14) 0.0199(6) Uani d . 1 . .
    C C15A 0.6496(2) 0.91896(19) 0.31704(14) 0.0190(6) Uani d . 1 . .
    C C16A 0.6386(2) 0.9403(2) 0.24570(14) 0.0203(6) Uani d . 1 . .
    C C17A 0.6997(3) 1.0615(2) 0.52346(16) 0.0299(7) Uani d . 1 . .
    H H17A 0.7488 1.1286 0.5272 0.036 Uiso calc R 1 . .
    C C18A 0.6569(3) 1.0513(2) 0.58107(15) 0.0292(7) Uani d . 1 . .
    H H18A 0.6067 0.9841 0.5762 0.035 Uiso calc R 1 . .
    C C19A 0.6775(3) 1.1329(2) 0.65390(15) 0.0256(6) Uani d . 1 . .
    H H19A 0.6015 1.1670 0.6512 0.031 Uiso calc R 1 . .
    H H19B 0.7553 1.1878 0.6613 0.031 Uiso calc R 1 . .
    C C20A 0.6958(3) 1.08693(19) 0.72159(14) 0.0214(6) Uani d . 1 . .
    H H20A 0.6226 1.0268 0.7117 0.026 Uiso calc R 1 . .
    H H20B 0.7772 1.0597 0.7276 0.026 Uiso calc R 1 . .
    C C21A 0.7024(3) 1.1674(2) 0.79478(14) 0.0219(6) Uani d . 1 . .
    H H21A 0.6236 1.1980 0.7880 0.026 Uiso calc R 1 . .
    H H21B 0.7792 1.2252 0.8068 0.026 Uiso calc R 1 . .
    C C22A 0.7118(3) 1.1178(2) 0.86038(14) 0.0237(6) Uani d . 1 . .
    H H22A 0.6393 1.0559 0.8460 0.028 Uiso calc R 1 . .
    H H22B 0.7943 1.0923 0.8693 0.028 Uiso calc R 1 . .
    C C23A 0.7074(3) 1.1910(2) 0.93228(15) 0.0248(6) Uani d . 1 . .
    O O1B 1.0145(2) 1.00042(15) 0.91661(11) 0.0400(5) Uani d . 1 . .
    O O2B 0.9862(2) 0.85927(15) 0.95987(11) 0.0336(5) Uani d D 1 . .
    H H2P 0.980(3) 0.906(2) 0.9987(14) 0.050 Uiso d D 1 . .
    C C1B 1.0025(2) 0.7018(2) 0.43238(15) 0.0218(6) Uani d . 1 . .
    C C2B 1.0249(2) 0.6030(2) 0.43784(15) 0.0237(6) Uani d . 1 . .
    H H2B 1.0365 0.5880 0.4853 0.028 Uiso calc R 1 . .
    C C3B 1.0308(2) 0.5264(2) 0.37656(15) 0.0236(6) Uani d . 1 . .
    H H3B 1.0465 0.4602 0.3826 0.028 Uiso calc R 1 . .
    C C4B 1.0140(2) 0.5448(2) 0.30571(15) 0.0215(6) Uani d . 1 . .
    C C5B 1.0173(3) 0.4662(2) 0.24065(15) 0.0256(6) Uani d . 1 . .
    H H5B 1.0297 0.3987 0.2454 0.031 Uiso calc R 1 . .
    C C6B 1.0032(3) 0.4859(2) 0.17310(16) 0.0274(6) Uani d . 1 . .
    H H6B 1.0057 0.4320 0.1311 0.033 Uiso calc R 1 . .
    C C7B 0.9844(2) 0.5867(2) 0.16315(15) 0.0235(6) Uani d . 1 . .
    C C8B 0.9707(3) 0.6100(2) 0.09403(16) 0.0311(7) Uani d . 1 . .
    H H8B 0.9738 0.5575 0.0514 0.037 Uiso calc R 1 . .
    C C9B 0.9528(3) 0.7079(2) 0.08623(16) 0.0310(7) Uani d . 1 . .
    H H9B 0.9438 0.7219 0.0386 0.037 Uiso calc R 1 . .
    C C10B 0.9478(3) 0.7860(2) 0.14783(15) 0.0269(6) Uani d . 1 . .
    H H10B 0.9352 0.8530 0.1419 0.032 Uiso calc R 1 . .
    C C11B 0.9612(2) 0.7668(2) 0.21823(15) 0.0226(6) Uani d . 1 . .
    C C12B 0.9575(3) 0.8450(2) 0.28320(15) 0.0245(6) Uani d . 1 . .
    H H12B 0.9458 0.9127 0.2785 0.029 Uiso calc R 1 . .
    C C13B 0.9702(2) 0.8255(2) 0.35100(15) 0.0234(6) Uani d . 1 . .
    H H13B 0.9671 0.8797 0.3926 0.028 Uiso calc R 1 . .
    C C14B 0.9885(2) 0.7246(2) 0.36191(15) 0.0203(6) Uani d . 1 . .
    C C15B 0.9934(2) 0.6457(2) 0.29844(14) 0.0193(6) Uani d . 1 . .
    C C16B 0.9798(2) 0.6661(2) 0.22665(14) 0.0198(6) Uani d . 1 . .
    C C17B 0.9926(3) 0.7791(2) 0.49945(16) 0.0309(7) Uani d U 1 . .
    H H17B 0.9586 0.8381 0.4901 0.037 Uiso calc R 1 . .
    C C18B 1.0226(4) 0.7777(3) 0.56672(18) 0.0535(10) Uani d U 1 . .
    H H18B 1.0583 0.7193 0.5758 0.064 Uiso calc R 1 . .
    C C19B 1.0111(3) 0.8540(2) 0.63549(16) 0.0334(7) Uani d . 1 . .
    H H19C 0.9291 0.8792 0.6229 0.040 Uiso calc R 1 . .
    H H19D 1.0843 0.9157 0.6513 0.040 Uiso calc R 1 . .
    C C20B 1.0123(3) 0.8049(2) 0.70078(15) 0.0267(6) Uani d . 1 . .
    H H20C 0.9357 0.7460 0.6859 0.032 Uiso calc R 1 . .
    H H20D 1.0914 0.7752 0.7109 0.032 Uiso calc R 1 . .
    C C21B 1.0097(3) 0.8827(2) 0.77258(14) 0.0251(6) Uani d . 1 . .
    H H21C 0.9310 0.9129 0.7626 0.030 Uiso calc R 1 . .
    H H21D 1.0868 0.9412 0.7880 0.030 Uiso calc R 1 . .
    C C22B 1.0095(3) 0.8319(2) 0.83661(15) 0.0259(6) Uani d . 1 . .
    H H22C 0.9338 0.7721 0.8204 0.031 Uiso calc R 1 . .
    H H22D 1.0894 0.8032 0.8471 0.031 Uiso calc R 1 . .
    C C23B 1.0035(3) 0.9059(2) 0.90779(15) 0.0260(6) Uani d . 1 . .
    O O1C 0.6907(2) 0.28109(14) 0.10986(11) 0.0331(5) Uani d . 1 . .
    O O2C 0.6698(2) 0.41463(15) 0.05805(11) 0.0333(5) Uani d D 1 . .
    H H2Q 0.686(3) 0.371(2) 0.0220(15) 0.050 Uiso d D 1 . .
    C C1C 0.6603(2) 0.5787(2) 0.58619(15) 0.0215(6) Uani d . 1 . .
    C C2C 0.6594(3) 0.6831(2) 0.58354(15) 0.0244(6) Uani d . 1 . .
    H H2C 0.6584 0.7003 0.5375 0.029 Uiso calc R 1 . .
    C C3C 0.6598(3) 0.7614(2) 0.64555(15) 0.0253(6) Uani d . 1 . .
    H H3C 0.6584 0.8309 0.6414 0.030 Uiso calc R 1 . .
    C C4C 0.6622(2) 0.7396(2) 0.71438(15) 0.0221(6) Uani d . 1 . .
    C C5C 0.6637(3) 0.8190(2) 0.78027(15) 0.0249(6) Uani d . 1 . .
    H H5C 0.6615 0.8887 0.7770 0.030 Uiso calc R 1 . .
    C C6C 0.6683(3) 0.7973(2) 0.84681(15) 0.0252(6) Uani d . 1 . .
    H H6C 0.6701 0.8520 0.8894 0.030 Uiso calc R 1 . .
    C C7C 0.6705(3) 0.6923(2) 0.85436(15) 0.0241(6) Uani d . 1 . .
    C C8C 0.6765(3) 0.6669(2) 0.92237(15) 0.0283(6) Uani d . 1 . .
    H H8C 0.6799 0.7206 0.9659 0.034 Uiso calc R 1 . .
    C C9C 0.6775(3) 0.5650(2) 0.92765(16) 0.0300(7) Uani d . 1 . .
    H H9C 0.6822 0.5497 0.9746 0.036 Uiso calc R 1 . .
    C C10C 0.6719(3) 0.4855(2) 0.86485(15) 0.0276(6) Uani d . 1 . .
    H H10C 0.6722 0.4158 0.8689 0.033 Uiso calc R 1 . .
    C C11C 0.6658(2) 0.5068(2) 0.79512(15) 0.0224(6) Uani d . 1 . .
    C C12C 0.6606(3) 0.4266(2) 0.72900(15) 0.0232(6) Uani d . 1 . .
    H H12C 0.6585 0.3562 0.7319 0.028 Uiso calc R 1 . .
    C C13C 0.6589(2) 0.4486(2) 0.66270(15) 0.0226(6) Uani d . 1 . .
    H H13C 0.6563 0.3933 0.6203 0.027 Uiso calc R 1 . .
    C C14C 0.6607(2) 0.5538(2) 0.65459(14) 0.0194(6) Uani d . 1 . .
    C C15C 0.6627(2) 0.63459(19) 0.71920(14) 0.0185(5) Uani d . 1 . .
    C C16C 0.6667(2) 0.6115(2) 0.78970(14) 0.0205(6) Uani d . 1 . .
    C C17C 0.6560(3) 0.4983(2) 0.51713(15) 0.0234(6) Uani d . 1 . .
    H H17C 0.6112 0.4286 0.5108 0.028 Uiso calc R 1 . .
    C C18C 0.7091(3) 0.5148(2) 0.46341(15) 0.0239(6) Uani d . 1 . .
    H H18C 0.7573 0.5836 0.4707 0.029 Uiso calc R 1 . .
    C C19C 0.6997(3) 0.4343(2) 0.39215(14) 0.0237(6) Uani d . 1 . .
    H H19E 0.6261 0.3750 0.3836 0.028 Uiso calc R 1 . .
    H H19F 0.7805 0.4062 0.3977 0.028 Uiso calc R 1 . .
    C C20C 0.6798(2) 0.47802(19) 0.32339(14) 0.0210(6) Uani d . 1 . .
    H H20E 0.5960 0.5017 0.3158 0.025 Uiso calc R 1 . .
    H H20F 0.7502 0.5403 0.3333 0.025 Uiso calc R 1 . .
    C C21C 0.6791(3) 0.3979(2) 0.25162(14) 0.0214(6) Uani d . 1 . .
    H H21E 0.7603 0.3708 0.2600 0.026 Uiso calc R 1 . .
    H H21F 0.6050 0.3377 0.2396 0.026 Uiso calc R 1 . .
    C C22C 0.6679(3) 0.4450(2) 0.18521(14) 0.0223(6) Uani d . 1 . .
    H H22E 0.5835 0.4673 0.1748 0.027 Uiso calc R 1 . .
    H H22F 0.7379 0.5088 0.1993 0.027 Uiso calc R 1 . .
    C C23C 0.6770(3) 0.3718(2) 0.11480(15) 0.0237(6) Uani d . 1 . .
loop_
    _atom_site_aniso_label
    _atom_site_aniso_U_11
    _atom_site_aniso_U_22
    _atom_site_aniso_U_33
    _atom_site_aniso_U_12
    _atom_site_aniso_U_13
    _atom_site_aniso_U_23
    O1A 0.0587(14) 0.0231(11) 0.0227(11) 0.0115(9) 0.0163(10) 0.0075(9)
    O2A 0.0563(14) 0.0268(11) 0.0182(11) 0.0132(10) 0.0130(10) 0.0076(9)
    C1A 0.0248(14) 0.0241(14) 0.0190(14) 0.0040(11) 0.0060(11) 0.0038(12)
    C2A 0.0362(16) 0.0286(15) 0.0199(15) 0.0088(12) 0.0081(12) 0.0120(13)
    C3A 0.0353(16) 0.0219(14) 0.0268(16) 0.0095(12) 0.0078(13) 0.0091(13)
    C4A 0.0212(14) 0.0228(14) 0.0225(15) 0.0073(11) 0.0063(11) 0.0066(12)
    C5A 0.0285(15) 0.0217(14) 0.0281(16) 0.0078(11) 0.0081(12) 0.0045(12)
    C6A 0.0286(15) 0.0276(15) 0.0268(16) 0.0064(12) 0.0084(12) 0.0014(13)
    C7A 0.0197(13) 0.0297(15) 0.0185(14) 0.0050(11) 0.0065(11) 0.0048(12)
    C8A 0.0337(16) 0.0374(17) 0.0203(15) 0.0076(13) 0.0103(12) 0.0032(13)
    C9A 0.0357(17) 0.0419(18) 0.0247(16) 0.0059(13) 0.0103(13) 0.0163(14)
    C10A 0.0328(16) 0.0297(15) 0.0262(16) 0.0032(12) 0.0102(13) 0.0107(13)
    C11A 0.0241(14) 0.0246(14) 0.0193(14) 0.0027(11) 0.0067(11) 0.0062(12)
    C12A 0.0290(15) 0.0220(14) 0.0282(16) 0.0050(11) 0.0078(12) 0.0102(13)
    C13A 0.0277(15) 0.0216(14) 0.0213(15) 0.0061(11) 0.0079(12) 0.0043(12)
    C14A 0.0192(13) 0.0222(13) 0.0184(14) 0.0053(10) 0.0055(11) 0.0047(11)
    C15A 0.0156(13) 0.0214(13) 0.0203(14) 0.0043(10) 0.0058(10) 0.0052(11)
    C16A 0.0169(13) 0.0256(14) 0.0192(14) 0.0058(10) 0.0064(11) 0.0055(12)
    C17A 0.0389(17) 0.0257(15) 0.0235(16) 0.0039(12) 0.0071(13) 0.0066(13)
    C18A 0.0396(17) 0.0254(15) 0.0233(16) 0.0059(12) 0.0091(13) 0.0080(13)
    C19A 0.0310(15) 0.0249(14) 0.0211(15) 0.0063(12) 0.0093(12) 0.0043(12)
    C20A 0.0252(14) 0.0190(13) 0.0202(14) 0.0050(10) 0.0072(11) 0.0040(11)
    C21A 0.0250(14) 0.0225(13) 0.0192(14) 0.0062(11) 0.0072(11) 0.0057(12)
    C22A 0.0305(15) 0.0216(13) 0.0196(14) 0.0068(11) 0.0072(12) 0.0059(12)
    C23A 0.0270(15) 0.0269(15) 0.0217(15) 0.0050(11) 0.0067(12) 0.0089(12)
    O1B 0.0757(16) 0.0215(11) 0.0268(12) 0.0097(10) 0.0225(11) 0.0060(9)
    O2B 0.0565(14) 0.0276(11) 0.0198(11) 0.0080(10) 0.0149(10) 0.0086(9)
    C1B 0.0195(13) 0.0273(14) 0.0180(14) 0.0038(11) 0.0049(11) 0.0056(12)
    C2B 0.0238(14) 0.0286(15) 0.0204(15) 0.0080(11) 0.0053(11) 0.0091(12)
    C3B 0.0214(14) 0.0228(14) 0.0275(16) 0.0052(11) 0.0058(12) 0.0088(12)
    C4B 0.0162(13) 0.0240(14) 0.0229(15) 0.0026(10) 0.0048(11) 0.0049(12)
    C5B 0.0274(15) 0.0218(14) 0.0274(16) 0.0067(11) 0.0087(12) 0.0039(12)
    C6B 0.0287(15) 0.0261(15) 0.0235(16) 0.0047(12) 0.0091(12) -0.0021(12)
    C7B 0.0200(14) 0.0271(15) 0.0206(15) 0.0010(11) 0.0068(11) 0.0024(12)
    C8B 0.0336(16) 0.0350(16) 0.0206(15) 0.0020(13) 0.0081(13) 0.0021(13)
    C9B 0.0345(16) 0.0401(17) 0.0199(15) 0.0040(13) 0.0072(12) 0.0134(14)
    C10B 0.0280(15) 0.0291(15) 0.0253(16) 0.0038(12) 0.0070(12) 0.0126(13)
    C11B 0.0212(14) 0.0235(14) 0.0234(15) 0.0022(11) 0.0056(11) 0.0087(12)
    C12B 0.0276(15) 0.0212(14) 0.0267(16) 0.0064(11) 0.0081(12) 0.0089(12)
    C13B 0.0235(14) 0.0233(14) 0.0230(15) 0.0059(11) 0.0069(11) 0.0042(12)
    C14B 0.0168(13) 0.0228(14) 0.0194(14) 0.0038(10) 0.0030(11) 0.0041(12)
    C15B 0.0141(12) 0.0227(14) 0.0202(14) 0.0025(10) 0.0050(10) 0.0048(12)
    C16B 0.0175(13) 0.0242(14) 0.0165(14) 0.0014(10) 0.0054(10) 0.0040(11)
    C17B 0.0482(19) 0.0283(15) 0.0240(17) 0.0186(13) 0.0136(14) 0.0117(13)
    C18B 0.117(3) 0.0291(17) 0.0253(19) 0.0310(19) 0.0275(19) 0.0113(15)
    C19B 0.054(2) 0.0273(15) 0.0196(15) 0.0114(14) 0.0116(14) 0.0049(13)
    C20B 0.0342(16) 0.0261(14) 0.0199(15) 0.0077(12) 0.0054(12) 0.0076(12)
    C21B 0.0305(15) 0.0245(14) 0.0193(15) 0.0050(12) 0.0069(12) 0.0042(12)
    C22B 0.0310(15) 0.0261(15) 0.0221(15) 0.0084(12) 0.0074(12) 0.0075(12)
    C23B 0.0307(15) 0.0267(15) 0.0207(15) 0.0039(12) 0.0072(12) 0.0074(12)
    O1C 0.0585(14) 0.0228(11) 0.0225(11) 0.0117(9) 0.0162(10) 0.0077(9)
    O2C 0.0568(14) 0.0284(11) 0.0212(11) 0.0152(10) 0.0163(10) 0.0098(9)
    C1C 0.0195(13) 0.0235(14) 0.0207(15) 0.0039(11) 0.0054(11) 0.0049(12)
    C2C 0.0293(15) 0.0260(14) 0.0201(15) 0.0060(11) 0.0073(12) 0.0094(12)
    C3C 0.0311(15) 0.0202(14) 0.0262(16) 0.0068(11) 0.0092(12) 0.0070(12)
    C4C 0.0242(14) 0.0202(13) 0.0231(15) 0.0062(11) 0.0068(11) 0.0069(12)
    C5C 0.0278(15) 0.0199(14) 0.0269(16) 0.0073(11) 0.0082(12) 0.0040(12)
    C6C 0.0275(15) 0.0231(14) 0.0235(15) 0.0067(11) 0.0085(12) 0.0008(12)
    C7C 0.0240(14) 0.0264(14) 0.0215(15) 0.0048(11) 0.0069(11) 0.0054(12)
    C8C 0.0334(16) 0.0340(16) 0.0160(14) 0.0065(12) 0.0078(12) 0.0032(12)
    C9C 0.0331(16) 0.0394(17) 0.0178(15) 0.0062(13) 0.0050(12) 0.0114(13)
    C10C 0.0330(16) 0.0300(15) 0.0236(16) 0.0083(12) 0.0095(12) 0.0120(13)
    C11C 0.0212(14) 0.0252(14) 0.0228(15) 0.0054(11) 0.0070(11) 0.0093(12)
    C12C 0.0274(15) 0.0203(13) 0.0234(15) 0.0062(11) 0.0085(12) 0.0067(12)
    C13C 0.0268(14) 0.0183(13) 0.0217(15) 0.0052(11) 0.0088(12) 0.0009(11)
    C14C 0.0175(13) 0.0239(13) 0.0175(14) 0.0033(10) 0.0062(11) 0.0063(11)
    C15C 0.0168(13) 0.0206(13) 0.0171(14) 0.0026(10) 0.0043(10) 0.0043(11)
    C16C 0.0176(13) 0.0242(14) 0.0193(14) 0.0039(11) 0.0049(11) 0.0054(12)
    C17C 0.0265(15) 0.0229(14) 0.0201(15) 0.0055(11) 0.0049(11) 0.0057(12)
    C18C 0.0277(15) 0.0216(13) 0.0208(15) 0.0044(11) 0.0056(12) 0.0040(11)
    C19C 0.0298(15) 0.0239(14) 0.0194(14) 0.0081(11) 0.0085(12) 0.0062(12)
    C20C 0.0234(14) 0.0218(13) 0.0188(14) 0.0054(11) 0.0070(11) 0.0057(11)
    C21C 0.0230(14) 0.0229(13) 0.0179(14) 0.0059(11) 0.0048(11) 0.0050(11)
    C22C 0.0264(14) 0.0231(14) 0.0177(14) 0.0050(11) 0.0071(11) 0.0050(12)
    C23C 0.0264(14) 0.0255(15) 0.0183(14) 0.0030(11) 0.0054(11) 0.0063(12)
_geom_special_details
;
All s.u.'s (except the s.u. in the dihedral angle between two l.s. planes) are
estimated using the full covariance matrix. The cell s.u.'s are taken into
account individually in the estimation of s.u.'s in distances, angles and
torsion angles; correlations between s.u.'s in cell parameters are only used
when they are defined by crystal symmetry. An approximate (isotropic)
treatment of cell s.u.'s is used for estimating s.u.'s involving l.s. planes.
;
loop_
    _geom_bond_atom_site_label_1
    _geom_bond_atom_site_label_2
    _geom_bond_site_symmetry_2
    _geom_bond_distance
    _geom_bond_publ_flag
    O1A C23A . 1.224(3) ?
    O2A C23A . 1.319(3) ?
    O2A H2O . 0.875(18) ?
    C1A C2A . 1.398(4) ?
    C1A C14A . 1.416(4) ?
    C1A C17A . 1.472(4) ?
    C2A C3A . 1.380(4) ?
    C2A H2A . 0.9500 ?
    C3A C4A . 1.399(4) ?
    C3A H3A . 0.9500 ?
    C4A C5A . 1.431(4) ?
    C4A C15A . 1.431(3) ?
    C5A C6A . 1.352(4) ?
    C5A H5A . 0.9500 ?
    C6A C7A . 1.434(4) ?
    C6A H6A . 0.9500 ?
    C7A C8A . 1.398(4) ?
    C7A C16A . 1.423(4) ?
    C8A C9A . 1.391(4) ?
    C8A H8A . 0.9500 ?
    C9A C10A . 1.383(4) ?
    C9A H9A . 0.9500 ?
    C10A C11A . 1.399(4) ?
    C10A H10A . 0.9500 ?
    C11A C16A . 1.420(3) ?
    C11A C12A . 1.437(4) ?
    C12A C13A . 1.353(4) ?
    C12A H12A . 0.9500 ?
    C13A C14A . 1.435(3) ?
    C13A H13A . 0.9500 ?
    C14A C15A . 1.419(4) ?
    C15A C16A . 1.428(4) ?
    C17A C18A . 1.304(4) ?
    C17A H17A . 0.9500 ?
    C18A C19A . 1.497(4) ?
    C18A H18A . 0.9500 ?
    C19A C20A . 1.531(3) ?
    C19A H19A . 0.9900 ?
    C19A H19B . 0.9900 ?
    C20A C21A . 1.526(4) ?
    C20A H20A . 0.9900 ?
    C20A H20B . 0.9900 ?
    C21A C22A . 1.527(3) ?
    C21A H21A . 0.9900 ?
    C21A H21B . 0.9900 ?
    C22A C23A . 1.498(4) ?
    C22A H22A . 0.9900 ?
    C22A H22B . 0.9900 ?
    O1B C23B . 1.217(3) ?
    O2B C23B . 1.314(3) ?
    O2B H2P . 0.872(18) ?
    C1B C2B . 1.396(4) ?
    C1B C14B . 1.417(4) ?
    C1B C17B . 1.477(4) ?
    C2B C3B . 1.379(4) ?
    C2B H2B . 0.9500 ?
    C3B C4B . 1.397(4) ?
    C3B H3B . 0.9500 ?
    C4B C15B . 1.426(4) ?
    C4B C5B . 1.434(4) ?
    C5B C6B . 1.345(4) ?
    C5B H5B . 0.9500 ?
    C6B C7B . 1.435(4) ?
    C6B H6B . 0.9500 ?
    C7B C8B . 1.396(4) ?
    C7B C16B . 1.424(4) ?
    C8B C9B . 1.383(4) ?
    C8B H8B . 0.9500 ?
    C9B C10B . 1.391(4) ?
    C9B H9B . 0.9500 ?
    C10B C11B . 1.396(4) ?
    C10B H10B . 0.9500 ?
    C11B C16B . 1.425(4) ?
    C11B C12B . 1.432(4) ?
    C12B C13B . 1.350(4) ?
    C12B H12B . 0.9500 ?
    C13B C14B . 1.441(3) ?
    C13B H13B . 0.9500 ?
    C14B C15B . 1.422(4) ?
    C15B C16B . 1.428(3) ?
    C17B C18B . 1.248(4) ?
    C17B H17B . 0.9500 ?
    C18B C19B . 1.500(4) ?
    C18B H18B . 0.9500 ?
    C19B C20B . 1.526(4) ?
    C19B H19C . 0.9900 ?
    C19B H19D . 0.9900 ?
    C20B C21B . 1.519(4) ?
    C20B H20C . 0.9900 ?
    C20B H20D . 0.9900 ?
    C21B C22B . 1.520(3) ?
    C21B H21C . 0.9900 ?
    C21B H21D . 0.9900 ?
    C22B C23B . 1.498(4) ?
    C22B H22C . 0.9900 ?
    C22B H22D . 0.9900 ?
    O1C C23C . 1.224(3) ?
    O2C C23C . 1.322(3) ?
    O2C H2Q . 0.859(18) ?
    C1C C2C . 1.405(4) ?
    C1C C14C . 1.410(3) ?
    C1C C17C . 1.476(4) ?
    C2C C3C . 1.380(4) ?
    C2C H2C . 0.9500 ?
    C3C C4C . 1.396(4) ?
    C3C H3C . 0.9500 ?
    C4C C15C . 1.424(3) ?
    C4C C5C . 1.435(4) ?
    C5C C6C . 1.350(4) ?
    C5C H5C . 0.9500 ?
    C6C C7C . 1.442(4) ?
    C6C H6C . 0.9500 ?
    C7C C8C . 1.397(4) ?
    C7C C16C . 1.423(4) ?
    C8C C9C . 1.387(4) ?
    C8C H8C . 0.9500 ?
    C9C C10C . 1.383(4) ?
    C9C H9C . 0.9500 ?
    C10C C11C . 1.404(4) ?
    C10C H10C . 0.9500 ?
    C11C C16C . 1.421(3) ?
    C11C C12C . 1.433(4) ?
    C12C C13C . 1.351(4) ?
    C12C H12C . 0.9500 ?
    C13C C14C . 1.444(3) ?
    C13C H13C . 0.9500 ?
    C14C C15C . 1.427(4) ?
    C15C C16C . 1.432(3) ?
    C17C C18C . 1.320(4) ?
    C17C H17C . 0.9500 ?
    C18C C19C . 1.492(4) ?
    C18C H18C . 0.9500 ?
    C19C C20C . 1.531(3) ?
    C19C H19E . 0.9900 ?
    C19C H19F . 0.9900 ?
    C20C C21C . 1.522(4) ?
    C20C H20E . 0.9900 ?
    C20C H20F . 0.9900 ?
    C21C C22C . 1.520(3) ?
    C21C H21E . 0.9900 ?
    C21C H21F . 0.9900 ?
    C22C C23C . 1.494(4) ?
    C22C H22E . 0.9900 ?
    C22C H22F . 0.9900 ?
loop_
    _geom_angle_atom_site_label_1
    _geom_angle_atom_site_label_2
    _geom_angle_atom_site_label_3
    _geom_angle_site_symmetry_1
    _geom_angle_site_symmetry_3
    _geom_angle
    _geom_angle_publ_flag
    C23A O2A H2O . . 110(2) ?
    C2A C1A C14A . . 118.5(2) ?
    C2A C1A C17A . . 119.6(2) ?
    C14A C1A C17A . . 121.9(2) ?
    C3A C2A C1A . . 122.4(2) ?
    C3A C2A H2A . . 118.8 ?
    C1A C2A H2A . . 118.8 ?
    C2A C3A C4A . . 120.8(2) ?
    C2A C3A H3A . . 119.6 ?
    C4A C3A H3A . . 119.6 ?
    C3A C4A C5A . . 122.6(2) ?
    C3A C4A C15A . . 118.2(2) ?
    C5A C4A C15A . . 119.2(2) ?
    C6A C5A C4A . . 121.7(2) ?
    C6A C5A H5A . . 119.1 ?
    C4A C5A H5A . . 119.1 ?
    C5A C6A C7A . . 120.9(3) ?
    C5A C6A H6A . . 119.5 ?
    C7A C6A H6A . . 119.5 ?
    C8A C7A C16A . . 118.6(2) ?
    C8A C7A C6A . . 122.7(3) ?
    C16A C7A C6A . . 118.7(2) ?
    C9A C8A C7A . . 121.3(3) ?
    C9A C8A H8A . . 119.3 ?
    C7A C8A H8A . . 119.3 ?
    C10A C9A C8A . . 120.5(3) ?
    C10A C9A H9A . . 119.8 ?
    C8A C9A H9A . . 119.8 ?
    C9A C10A C11A . . 120.2(3) ?
    C9A C10A H10A . . 119.9 ?
    C11A C10A H10A . . 119.9 ?
    C10A C11A C16A . . 119.9(2) ?
    C10A C11A C12A . . 122.0(2) ?
    C16A C11A C12A . . 118.1(2) ?
    C13A C12A C11A . . 121.8(2) ?
    C13A C12A H12A . . 119.1 ?
    C11A C12A H12A . . 119.1 ?
    C12A C13A C14A . . 121.5(2) ?
    C12A C13A H13A . . 119.2 ?
    C14A C13A H13A . . 119.2 ?
    C1A C14A C15A . . 119.6(2) ?
    C1A C14A C13A . . 122.6(2) ?
    C15A C14A C13A . . 117.8(2) ?
    C14A C15A C16A . . 120.8(2) ?
    C14A C15A C4A . . 120.5(2) ?
    C16A C15A C4A . . 118.7(2) ?
    C11A C16A C7A . . 119.6(2) ?
    C11A C16A C15A . . 119.8(2) ?
    C7A C16A C15A . . 120.7(2) ?
    C18A C17A C1A . . 126.0(3) ?
    C18A C17A H17A . . 117.0 ?
    C1A C17A H17A . . 117.0 ?
    C17A C18A C19A . . 127.7(3) ?
    C17A C18A H18A . . 116.1 ?
    C19A C18A H18A . . 116.1 ?
    C18A C19A C20A . . 112.7(2) ?
    C18A C19A H19A . . 109.0 ?
    C20A C19A H19A . . 109.0 ?
    C18A C19A H19B . . 109.0 ?
    C20A C19A H19B . . 109.0 ?
    H19A C19A H19B . . 107.8 ?
    C21A C20A C19A . . 112.9(2) ?
    C21A C20A H20A . . 109.0 ?
    C19A C20A H20A . . 109.0 ?
    C21A C20A H20B . . 109.0 ?
    C19A C20A H20B . . 109.0 ?
    H20A C20A H20B . . 107.8 ?
    C20A C21A C22A . . 111.9(2) ?
    C20A C21A H21A . . 109.2 ?
    C22A C21A H21A . . 109.2 ?
    C20A C21A H21B . . 109.2 ?
    C22A C21A H21B . . 109.2 ?
    H21A C21A H21B . . 107.9 ?
    C23A C22A C21A . . 114.2(2) ?
    C23A C22A H22A . . 108.7 ?
    C21A C22A H22A . . 108.7 ?
    C23A C22A H22B . . 108.7 ?
    C21A C22A H22B . . 108.7 ?
    H22A C22A H22B . . 107.6 ?
    O1A C23A O2A . . 123.1(3) ?
    O1A C23A C22A . . 123.5(2) ?
    O2A C23A C22A . . 113.5(2) ?
    C23B O2B H2P . . 109(2) ?
    C2B C1B C14B . . 118.7(2) ?
    C2B C1B C17B . . 119.5(2) ?
    C14B C1B C17B . . 121.8(2) ?
    C3B C2B C1B . . 122.1(2) ?
    C3B C2B H2B . . 119.0 ?
    C1B C2B H2B . . 119.0 ?
    C2B C3B C4B . . 121.0(2) ?
    C2B C3B H3B . . 119.5 ?
    C4B C3B H3B . . 119.5 ?
    C3B C4B C15B . . 118.4(2) ?
    C3B C4B C5B . . 122.3(2) ?
    C15B C4B C5B . . 119.3(2) ?
    C6B C5B C4B . . 121.5(2) ?
    C6B C5B H5B . . 119.2 ?
    C4B C5B H5B . . 119.2 ?
    C5B C6B C7B . . 121.3(3) ?
    C5B C6B H6B . . 119.3 ?
    C7B C6B H6B . . 119.3 ?
    C8B C7B C16B . . 118.8(2) ?
    C8B C7B C6B . . 122.8(3) ?
    C16B C7B C6B . . 118.4(2) ?
    C9B C8B C7B . . 121.4(3) ?
    C9B C8B H8B . . 119.3 ?
    C7B C8B H8B . . 119.3 ?
    C8B C9B C10B . . 120.3(3) ?
    C8B C9B H9B . . 119.9 ?
    C10B C9B H9B . . 119.9 ?
    C9B C10B C11B . . 120.6(3) ?
    C9B C10B H10B . . 119.7 ?
    C11B C10B H10B . . 119.7 ?
    C10B C11B C16B . . 119.4(2) ?
    C10B C11B C12B . . 122.4(2) ?
    C16B C11B C12B . . 118.2(2) ?
    C13B C12B C11B . . 121.9(2) ?
    C13B C12B H12B . . 119.0 ?
    C11B C12B H12B . . 119.0 ?
    C12B C13B C14B . . 121.7(2) ?
    C12B C13B H13B . . 119.1 ?
    C14B C13B H13B . . 119.1 ?
    C1B C14B C15B . . 119.4(2) ?
    C1B C14B C13B . . 123.1(2) ?
    C15B C14B C13B . . 117.5(2) ?
    C14B C15B C4B . . 120.4(2) ?
    C14B C15B C16B . . 120.8(2) ?
    C4B C15B C16B . . 118.8(2) ?
    C7B C16B C11B . . 119.5(2) ?
    C7B C16B C15B . . 120.6(2) ?
    C11B C16B C15B . . 119.8(2) ?
    C18B C17B C1B . . 129.0(3) ?
    C18B C17B H17B . . 115.5 ?
    C1B C17B H17B . . 115.5 ?
    C17B C18B C19B . . 130.0(3) ?
    C17B C18B H18B . . 115.0 ?
    C19B C18B H18B . . 115.0 ?
    C18B C19B C20B . . 112.4(2) ?
    C18B C19B H19C . . 109.1 ?
    C20B C19B H19C . . 109.1 ?
    C18B C19B H19D . . 109.1 ?
    C20B C19B H19D . . 109.1 ?
    H19C C19B H19D . . 107.9 ?
    C21B C20B C19B . . 113.2(2) ?
    C21B C20B H20C . . 108.9 ?
    C19B C20B H20C . . 108.9 ?
    C21B C20B H20D . . 108.9 ?
    C19B C20B H20D . . 108.9 ?
    H20C C20B H20D . . 107.7 ?
    C20B C21B C22B . . 112.3(2) ?
    C20B C21B H21C . . 109.1 ?
    C22B C21B H21C . . 109.1 ?
    C20B C21B H21D . . 109.1 ?
    C22B C21B H21D . . 109.1 ?
    H21C C21B H21D . . 107.9 ?
    C23B C22B C21B . . 113.8(2) ?
    C23B C22B H22C . . 108.8 ?
    C21B C22B H22C . . 108.8 ?
    C23B C22B H22D . . 108.8 ?
    C21B C22B H22D . . 108.8 ?
    H22C C22B H22D . . 107.7 ?
    O1B C23B O2B . . 123.2(3) ?
    O1B C23B C22B . . 123.0(2) ?
    O2B C23B C22B . . 113.8(2) ?
    C23C O2C H2Q . . 107(2) ?
    C2C C1C C14C . . 118.4(2) ?
    C2C C1C C17C . . 119.3(2) ?
    C14C C1C C17C . . 122.2(2) ?
    C3C C2C C1C . . 122.2(2) ?
    C3C C2C H2C . . 118.9 ?
    C1C C2C H2C . . 118.9 ?
    C2C C3C C4C . . 120.7(2) ?
    C2C C3C H3C . . 119.7 ?
    C4C C3C H3C . . 119.7 ?
    C3C C4C C15C . . 118.7(2) ?
    C3C C4C C5C . . 122.4(2) ?
    C15C C4C C5C . . 118.9(2) ?
    C6C C5C C4C . . 121.8(2) ?
    C6C C5C H5C . . 119.1 ?
    C4C C5C H5C . . 119.1 ?
    C5C C6C C7C . . 121.1(2) ?
    C5C C6C H6C . . 119.5 ?
    C7C C6C H6C . . 119.5 ?
    C8C C7C C16C . . 118.7(2) ?
    C8C C7C C6C . . 122.8(2) ?
    C16C C7C C6C . . 118.4(2) ?
    C9C C8C C7C . . 121.4(3) ?
    C9C C8C H8C . . 119.3 ?
    C7C C8C H8C . . 119.3 ?
    C10C C9C C8C . . 120.3(3) ?
    C10C C9C H9C . . 119.9 ?
    C8C C9C H9C . . 119.9 ?
    C9C C10C C11C . . 120.6(3) ?
    C9C C10C H10C . . 119.7 ?
    C11C C10C H10C . . 119.7 ?
    C10C C11C C16C . . 119.3(2) ?
    C10C C11C C12C . . 122.1(2) ?
    C16C C11C C12C . . 118.5(2) ?
    C13C C12C C11C . . 121.7(2) ?
    C13C C12C H12C . . 119.2 ?
    C11C C12C H12C . . 119.2 ?
    C12C C13C C14C . . 121.8(2) ?
    C12C C13C H13C . . 119.1 ?
    C14C C13C H13C . . 119.1 ?
    C1C C14C C15C . . 119.7(2) ?
    C1C C14C C13C . . 122.7(2) ?
    C15C C14C C13C . . 117.6(2) ?
    C4C C15C C14C . . 120.2(2) ?
    C4C C15C C16C . . 119.3(2) ?
    C14C C15C C16C . . 120.5(2) ?
    C11C C16C C7C . . 119.6(2) ?
    C11C C16C C15C . . 119.9(2) ?
    C7C C16C C15C . . 120.5(2) ?
    C18C C17C C1C . . 125.7(2) ?
    C18C C17C H17C . . 117.2 ?
    C1C C17C H17C . . 117.2 ?
    C17C C18C C19C . . 125.5(2) ?
    C17C C18C H18C . . 117.2 ?
    C19C C18C H18C . . 117.2 ?
    C18C C19C C20C . . 113.1(2) ?
    C18C C19C H19E . . 109.0 ?
    C20C C19C H19E . . 109.0 ?
    C18C C19C H19F . . 109.0 ?
    C20C C19C H19F . . 109.0 ?
    H19E C19C H19F . . 107.8 ?
    C21C C20C C19C . . 113.1(2) ?
    C21C C20C H20E . . 109.0 ?
    C19C C20C H20E . . 109.0 ?
    C21C C20C H20F . . 109.0 ?
    C19C C20C H20F . . 109.0 ?
    H20E C20C H20F . . 107.8 ?
    C22C C21C C20C . . 112.2(2) ?
    C22C C21C H21E . . 109.2 ?
    C20C C21C H21E . . 109.2 ?
    C22C C21C H21F . . 109.2 ?
    C20C C21C H21F . . 109.2 ?
    H21E C21C H21F . . 107.9 ?
    C23C C22C C21C . . 114.2(2) ?
    C23C C22C H22E . . 108.7 ?
    C21C C22C H22E . . 108.7 ?
    C23C C22C H22F . . 108.7 ?
    C21C C22C H22F . . 108.7 ?
    H22E C22C H22F . . 107.6 ?
    O1C C23C O2C . . 122.9(2) ?
    O1C C23C C22C . . 123.6(2) ?
    O2C C23C C22C . . 113.5(2) ?
loop_
    _geom_torsion_atom_site_label_1
    _geom_torsion_atom_site_label_2
    _geom_torsion_atom_site_label_3
    _geom_torsion_atom_site_label_4
    _geom_torsion_site_symmetry_1
    _geom_torsion_site_symmetry_2
    _geom_torsion_site_symmetry_3
    _geom_torsion_site_symmetry_4
    _geom_torsion
    _geom_torsion_publ_flag
    C14A C1A C2A C3A . . . . 0.2(4) ?
    C17A C1A C2A C3A . . . . -178.7(3) ?
    C1A C2A C3A C4A . . . . 1.3(4) ?
    C2A C3A C4A C5A . . . . 178.1(3) ?
    C2A C3A C4A C15A . . . . -0.8(4) ?
    C3A C4A C5A C6A . . . . -177.6(3) ?
    C15A C4A C5A C6A . . . . 1.2(4) ?
    C4A C5A C6A C7A . . . . -0.9(4) ?
    C5A C6A C7A C8A . . . . -179.8(3) ?
    C5A C6A C7A C16A . . . . -0.8(4) ?
    C16A C7A C8A C9A . . . . -0.2(4) ?
    C6A C7A C8A C9A . . . . 178.8(3) ?
    C7A C8A C9A C10A . . . . -1.3(4) ?
    C8A C9A C10A C11A . . . . 1.9(4) ?
    C9A C10A C11A C16A . . . . -0.8(4) ?
    C9A C10A C11A C12A . . . . -179.3(3) ?
    C10A C11A C12A C13A . . . . -178.2(3) ?
    C16A C11A C12A C13A . . . . 3.3(4) ?
    C11A C12A C13A C14A . . . . -0.6(4) ?
    C2A C1A C14A C15A . . . . -2.1(4) ?
    C17A C1A C14A C15A . . . . 176.8(2) ?
    C2A C1A C14A C13A . . . . 176.0(2) ?
    C17A C1A C14A C13A . . . . -5.1(4) ?
    C12A C13A C14A C1A . . . . 178.7(3) ?
    C12A C13A C14A C15A . . . . -3.2(4) ?
    C1A C14A C15A C16A . . . . -177.5(2) ?
    C13A C14A C15A C16A . . . . 4.2(4) ?
    C1A C14A C15A C4A . . . . 2.7(4) ?
    C13A C14A C15A C4A . . . . -175.6(2) ?
    C3A C4A C15A C14A . . . . -1.2(4) ?
    C5A C4A C15A C14A . . . . 179.9(2) ?
    C3A C4A C15A C16A . . . . 179.0(2) ?
    C5A C4A C15A C16A . . . . 0.1(4) ?
    C10A C11A C16A C7A . . . . -0.8(4) ?
    C12A C11A C16A C7A . . . . 177.8(2) ?
    C10A C11A C16A C15A . . . . 179.3(2) ?
    C12A C11A C16A C15A . . . . -2.1(4) ?
    C8A C7A C16A C11A . . . . 1.3(4) ?
    C6A C7A C16A C11A . . . . -177.8(2) ?
    C8A C7A C16A C15A . . . . -178.8(2) ?
    C6A C7A C16A C15A . . . . 2.1(4) ?
    C14A C15A C16A C11A . . . . -1.6(4) ?
    C4A C15A C16A C11A . . . . 178.2(2) ?
    C14A C15A C16A C7A . . . . 178.5(2) ?
    C4A C15A C16A C7A . . . . -1.7(4) ?
    C2A C1A C17A C18A . . . . -35.6(4) ?
    C14A C1A C17A C18A . . . . 145.6(3) ?
    C1A C17A C18A C19A . . . . 179.0(3) ?
    C17A C18A C19A C20A . . . . -143.0(3) ?
    C18A C19A C20A C21A . . . . -173.9(2) ?
    C19A C20A C21A C22A . . . . 176.3(2) ?
    C20A C21A C22A C23A . . . . -175.2(2) ?
    C21A C22A C23A O1A . . . . -2.3(4) ?
    C21A C22A C23A O2A . . . . 176.7(2) ?
    C14B C1B C2B C3B . . . . -1.5(4) ?
    C17B C1B C2B C3B . . . . 177.8(2) ?
    C1B C2B C3B C4B . . . . -0.2(4) ?
    C2B C3B C4B C15B . . . . 1.4(4) ?
    C2B C3B C4B C5B . . . . -178.9(2) ?
    C3B C4B C5B C6B . . . . -178.8(3) ?
    C15B C4B C5B C6B . . . . 0.9(4) ?
    C4B C5B C6B C7B . . . . 0.1(4) ?
    C5B C6B C7B C8B . . . . 179.3(3) ?
    C5B C6B C7B C16B . . . . -0.5(4) ?
    C16B C7B C8B C9B . . . . -0.1(4) ?
    C6B C7B C8B C9B . . . . -180.0(3) ?
    C7B C8B C9B C10B . . . . -0.1(4) ?
    C8B C9B C10B C11B . . . . 0.2(4) ?
    C9B C10B C11B C16B . . . . -0.1(4) ?
    C9B C10B C11B C12B . . . . 179.6(3) ?
    C10B C11B C12B C13B . . . . 179.8(3) ?
    C16B C11B C12B C13B . . . . -0.5(4) ?
    C11B C12B C13B C14B . . . . 0.1(4) ?
    C2B C1B C14B C15B . . . . 2.0(4) ?
    C17B C1B C14B C15B . . . . -177.4(2) ?
    C2B C1B C14B C13B . . . . -177.5(2) ?
    C17B C1B C14B C13B . . . . 3.2(4) ?
    C12B C13B C14B C1B . . . . 179.8(2) ?
    C12B C13B C14B C15B . . . . 0.3(4) ?
    C1B C14B C15B C4B . . . . -0.8(4) ?
    C13B C14B C15B C4B . . . . 178.7(2) ?
    C1B C14B C15B C16B . . . . -179.9(2) ?
    C13B C14B C15B C16B . . . . -0.4(3) ?
    C3B C4B C15B C14B . . . . -0.8(4) ?
    C5B C4B C15B C14B . . . . 179.4(2) ?
    C3B C4B C15B C16B . . . . 178.3(2) ?
    C5B C4B C15B C16B . . . . -1.5(3) ?
    C8B C7B C16B C11B . . . . 0.2(4) ?
    C6B C7B C16B C11B . . . . -180.0(2) ?
    C8B C7B C16B C15B . . . . -180.0(2) ?
    C6B C7B C16B C15B . . . . -0.1(4) ?
    C10B C11B C16B C7B . . . . 0.0(4) ?
    C12B C11B C16B C7B . . . . -179.8(2) ?
    C10B C11B C16B C15B . . . . -179.9(2) ?
    C12B C11B C16B C15B . . . . 0.4(3) ?
    C14B C15B C16B C7B . . . . -179.8(2) ?
    C4B C15B C16B C7B . . . . 1.1(3) ?
    C14B C15B C16B C11B . . . . 0.1(3) ?
    C4B C15B C16B C11B . . . . -179.0(2) ?
    C2B C1B C17B C18B . . . . 13.3(5) ?
    C14B C1B C17B C18B . . . . -167.4(4) ?
    C1B C17B C18B C19B . . . . -178.6(3) ?
    C17B C18B C19B C20B . . . . 159.4(4) ?
    C18B C19B C20B C21B . . . . 176.2(3) ?
    C19B C20B C21B C22B . . . . 179.4(2) ?
    C20B C21B C22B C23B . . . . -178.5(2) ?
    C21B C22B C23B O1B . . . . -8.9(4) ?
    C21B C22B C23B O2B . . . . 171.5(2) ?
    C14C C1C C2C C3C . . . . 0.5(4) ?
    C17C C1C C2C C3C . . . . 178.3(2) ?
    C1C C2C C3C C4C . . . . 0.5(4) ?
    C2C C3C C4C C15C . . . . -0.7(4) ?
    C2C C3C C4C C5C . . . . 179.5(2) ?
    C3C C4C C5C C6C . . . . -178.8(3) ?
    C15C C4C C5C C6C . . . . 1.4(4) ?
    C4C C5C C6C C7C . . . . -0.6(4) ?
    C5C C6C C7C C8C . . . . 179.3(3) ?
    C5C C6C C7C C16C . . . . -0.5(4) ?
    C16C C7C C8C C9C . . . . -0.6(4) ?
    C6C C7C C8C C9C . . . . 179.6(3) ?
    C7C C8C C9C C10C . . . . -0.3(4) ?
    C8C C9C C10C C11C . . . . 0.4(4) ?
    C9C C10C C11C C16C . . . . 0.6(4) ?
    C9C C10C C11C C12C . . . . 179.6(3) ?
    C10C C11C C12C C13C . . . . -177.9(3) ?
    C16C C11C C12C C13C . . . . 1.1(4) ?
    C11C C12C C13C C14C . . . . -0.6(4) ?
    C2C C1C C14C C15C . . . . -1.2(4) ?
    C17C C1C C14C C15C . . . . -178.9(2) ?
    C2C C1C C14C C13C . . . . 178.7(2) ?
    C17C C1C C14C C13C . . . . 0.9(4) ?
    C12C C13C C14C C1C . . . . 179.3(2) ?
    C12C C13C C14C C15C . . . . -0.8(4) ?
    C3C C4C C15C C14C . . . . 0.0(4) ?
    C5C C4C C15C C14C . . . . 179.8(2) ?
    C3C C4C C15C C16C . . . . 179.3(2) ?
    C5C C4C C15C C16C . . . . -0.9(4) ?
    C1C C14C C15C C4C . . . . 1.0(4) ?
    C13C C14C C15C C4C . . . . -178.9(2) ?
    C1C C14C C15C C16C . . . . -178.3(2) ?
    C13C C14C C15C C16C . . . . 1.8(3) ?
    C10C C11C C16C C7C . . . . -1.6(4) ?
    C12C C11C C16C C7C . . . . 179.4(2) ?
    C10C C11C C16C C15C . . . . 178.9(2) ?
    C12C C11C C16C C15C . . . . -0.1(4) ?
    C8C C7C C16C C11C . . . . 1.6(4) ?
    C6C C7C C16C C11C . . . . -178.6(2) ?
    C8C C7C C16C C15C . . . . -178.9(2) ?
    C6C C7C C16C C15C . . . . 0.9(4) ?
    C4C C15C C16C C11C . . . . 179.3(2) ?
    C14C C15C C16C C11C . . . . -1.4(4) ?
    C4C C15C C16C C7C . . . . -0.2(4) ?
    C14C C15C C16C C7C . . . . 179.1(2) ?
    C2C C1C C17C C18C . . . . 33.4(4) ?
    C14C C1C C17C C18C . . . . -148.9(3) ?
    C1C C17C C18C C19C . . . . -177.2(2) ?
    C17C C18C C19C C20C . . . . 139.5(3) ?
    C18C C19C C20C C21C . . . . 176.3(2) ?
    C19C C20C C21C C22C . . . . -176.3(2) ?
    C20C C21C C22C C23C . . . . 175.6(2) ?
    C21C C22C C23C O1C . . . . 0.8(4) ?
    C21C C22C C23C O2C . . . . -178.7(2) ?
loop_
    _geom_hbond_atom_site_label_D
    _geom_hbond_atom_site_label_H
    _geom_hbond_atom_site_label_A
    _geom_hbond_site_symmetry_A
    _geom_hbond_distance_DH
    _geom_hbond_distance_HA
    _geom_hbond_distance_DA
    _geom_hbond_angle_DHA
    O2A H2O O1C 1_566 0.875(18) 1.787(18) 2.661(3) 177(3)
    O2B H2P O1B 2_777 0.872(18) 1.775(19) 2.642(3) 173(3)
    O2C H2Q O1A 1_544 0.859(18) 1.782(19) 2.636(3) 172(3)
    C10C H10C O1A 1_545 0.95 2.46 3.336(3) 154
    C10B H10B O1B 2_776 0.95 2.51 3.354(3) 148
    C10A H10A O1C 1_565 0.95 2.51 3.360(3) 150
    C22C H22E Cg2 2_666 0.99 2.63 3.500(4) 147
    C19A H19A Cg1 2_676 0.99 2.72 3.511(4) 137
