# Supplementary material for: (E)-7-(Pyren-1-yl)hept-6-enoic acid
Source: Acta Crystallogr Sect E Struct Rep Online. 2010 Jun 26;66(Pt 7):o1837–8. doi: 10.1107/S1600536810024499 (PMC3007086; doi:10.1107/S1600536810024499)
Supplement: Supplementary file 2 [file e-66-o1837-Isup2.hkl]

#
# h,k,l, Fc-squared, Fo-squared, sigma(Fo-squared) and status flag
#
data_I
_shelx_title ' oppi1-2 in P -1'
_shelx_refln_list_code          4
_shelx_F_calc_maximum      263.50
_exptl_crystal_F_000      1044.00
_reflns_d_resolution_high  0.8401
 
loop_
 _symmetry_equiv_pos_as_xyz
 'x, y, z'
 '-x, -y, -z'
 
_cell_length_a    10.7785
_cell_length_b    13.3315
_cell_length_c    18.9574
_cell_angle_alpha 103.287
_cell_angle_beta  103.064
_cell_angle_gamma  98.391
 
_shelx_F_squared_multiplier     1.000
 
loop_
 _refln_index_h
 _refln_index_k
 _refln_index_l
 _refln_F_squared_calc
 _refln_F_squared_meas
 _refln_F_squared_sigma
 _refln_observed_status
   2   0   0       46.64       51.80      7.72 o
   4   0   0       17.69       20.22      5.90 o
   5   0   0        2.76       -7.70      5.14 o
   6   0   0    45147.99    48736.23    768.22 o
   7   0   0       93.45       91.98      6.72 o
   8   0   0        0.61       -3.63      6.35 o
   9   0   0     4889.16     4885.43     73.38 o
  10   0   0       46.28       48.80      9.08 o
  11   0   0        0.37       11.24      8.90 o
  12   0   0      514.24      472.96     30.86 o
 -12   1   0      126.75      137.98     19.97 o
 -11   1   0        1.38        6.92      8.90 o
 -10   1   0      163.72      134.59     16.79 o
  -9   1   0       15.43       14.13      7.36 o
  -8   1   0       10.09        4.54     12.26 o
  -7   1   0       96.15      104.01     25.42 o
  -6   1   0     1390.10     1344.88     23.67 o
  -5   1   0        7.87       -1.71      5.67 o
  -4   1   0        0.42       11.85      5.21 o
  -3   1   0     4891.94     4810.60     61.23 o
  -2   1   0       63.46       70.90      8.62 o
  -1   1   0        3.63        5.45      2.72 o
   1   1   0     1228.50     1263.64     30.86 o
   2   1   0     1141.24     1032.97     16.01 o
   3   1   0    13598.57    14130.65    186.12 o
   4   1   0     2541.07     2727.79     40.12 o
   5   1   0     1909.00     1896.38     28.16 o
   6   1   0     9724.13    10470.53    201.53 o
   7   1   0      873.44      869.68     17.13 o
   8   1   0     1494.62     1458.73     28.13 o
   9   1   0     3652.59     3677.71     60.25 o
  10   1   0      110.47       85.49      8.64 o
  11   1   0      929.16      760.05     27.92 o
  12   1   0      897.45      869.66     42.67 o
 -12   2   0        1.36        1.82     16.34 o
 -11   2   0       57.79       43.31      9.53 o
 -10   2   0       16.91       30.33     10.89 o
  -9   2   0      305.04      268.52     44.94 o
  -8   2   0       82.38       89.86      8.23 o
  -7   2   0      105.28      111.11      7.06 o
  -6   2   0     1559.26     1516.59     24.17 o
  -5   2   0      258.81      252.96      8.34 o
  -4   2   0     1675.30     1766.35     25.20 o
  -3   2   0     3081.15     2879.86     93.05 o
  -2   2   0     1907.96     1688.42     42.21 o
  -1   2   0     8487.74     7530.16    238.75 o
   0   2   0      492.61      373.74     46.30 o
   1   2   0     1535.15     1419.77     35.86 o
   2   2   0     2004.08     1937.22     34.57 o
   3   2   0       76.65       74.24     16.79 o
   4   2   0      251.65      231.91     22.69 o
   5   2   0        5.20       13.62      7.26 o
   6   2   0       11.54       19.06      5.78 o
   7   2   0       12.03       13.52      5.67 o
   8   2   0       54.25       71.55      7.26 o
   9   2   0      158.12      185.33     26.78 o
  10   2   0        2.48       10.31      7.38 o
  11   2   0       27.68       32.25     34.95 o
 -12   3   0        5.10        0.84      7.85 o
 -11   3   0        2.02       -0.21      7.83 o
 -10   3   0       97.90       77.24     19.06 o
  -9   3   0       56.04       44.46      8.51 o
  -8   3   0      161.20      148.95      7.36 o
  -7   3   0     1497.24     1532.32     28.60 o
  -6   3   0     1318.79     1382.24     29.50 o
  -5   3   0     1298.69     1157.52     21.79 o
  -4   3   0     8194.30     8207.35    103.01 o
  -3   3   0     9464.84     9325.77    124.82 o
  -2   3   0     3974.07     3490.80     95.77 o
  -1   3   0    17449.17    16411.88    298.89 o
   0   3   0    16276.00    15350.99    411.23 o
   1   3   0     2640.08     2483.87     60.34 o
   2   3   0     5419.29     5356.45    103.42 o
   3   3   0     2971.39     3013.18     52.78 o
   4   3   0      351.22      395.90     10.03 o
   5   3   0      492.03      443.96     23.15 o
   6   3   0       42.34       58.06      6.54 o
   7   3   0       95.32      103.59      7.55 o
   8   3   0       40.22       41.23     15.43 o
   9   3   0        9.67       30.36      9.99 o
  10   3   0       36.91       50.66     23.15 o
  11   3   0        7.49      -27.23     20.88 o
 -12   4   0        0.15       -1.24     11.11 o
 -11   4   0        9.29        2.27     20.43 o
 -10   4   0        2.86       10.20     10.41 o
  -9   4   0       38.56       35.55     11.80 o
  -8   4   0        1.45        9.74      6.97 o
  -7   4   0       48.58       31.37      5.43 o
  -6   4   0      164.51      182.31     15.89 o
  -5   4   0        0.68       -5.35      5.67 o
  -4   4   0      144.79      134.91      5.87 o
  -3   4   0      148.88      121.21      4.78 o
  -2   4   0        1.03       -5.54      3.69 o
  -1   4   0        0.41        4.47      4.99 o
   0   4   0       70.59       29.42      4.35 o
   1   4   0      111.54       85.18     11.11 o
   2   4   0      141.70      114.72     14.07 o
   3   4   0        5.50        9.38      4.87 o
   4   4   0      244.95      257.49     14.52 o
   5   4   0        6.50       -0.05      9.99 o
   6   4   0        0.41       -2.35      7.26 o
   7   4   0      178.17      221.94     24.51 o
   8   4   0        9.42       19.25      6.04 o
   9   4   0        0.14        5.06      6.19 o
  10   4   0      122.49      197.62    129.36 o
  11   4   0       18.89       29.96     19.06 o
 -12   5   0       15.61       -3.63     13.62 o
 -11   5   0      130.53      131.37     14.98 o
 -10   5   0      408.51      404.27     13.30 o
  -9   5   0       21.27       29.41      8.51 o
  -8   5   0        5.04        4.54      6.42 o
  -7   5   0      591.05      604.18     52.20 o
  -6   5   0        1.57       -9.53      6.35 o
  -5   5   0      262.65      306.10      8.34 o
  -4   5   0      186.58      153.30      9.99 o
  -3   5   0       91.71       83.30      5.02 o
  -2   5   0      748.59      784.14     32.23 o
  -1   5   0       39.66       25.41      4.99 o
   0   5   0        4.16       -8.73      8.62 o
   1   5   0      555.30      535.43     15.43 o
   2   5   0      106.52      132.71     15.89 o
   3   5   0       47.01       31.48      4.95 o
   4   5   0       73.59       77.91     34.50 o
   5   5   0        0.95        3.97      4.95 o
   6   5   0       36.86       30.06      5.68 o
   7   5   0        0.38        4.92     14.07 o
   8   5   0       68.31       79.64      8.99 o
   9   5   0       10.90       -6.10     16.34 o
  10   5   0        2.93       10.89     17.25 o
 -12   6   0       43.60       17.25     14.52 o
 -11   6   0       72.52       62.50     28.60 o
 -10   6   0      358.83      430.49     21.79 o
  -9   6   0        0.53       -5.90      9.53 o
  -8   6   0        3.61       15.72      6.07 o
  -7   6   0     1735.92     1889.74     32.68 o
  -6   6   0      109.25      118.31      6.32 o
  -5   6   0        0.76        0.61      9.08 o
  -4   6   0     2940.69     3176.78     58.49 o
  -3   6   0       49.09       45.39      4.36 o
  -2   6   0        0.40        9.24      5.43 o
  -1   6   0     1977.07     2067.76     37.36 o
   0   6   0       28.21       20.18     10.44 o
   1   6   0        2.26       -0.52      1.82 o
   2   6   0     1057.61     1140.03     26.51 o
   3   6   0      266.57      236.54      8.23 o
   4   6   0        3.70        2.77     10.44 o
   5   6   0      149.99      198.51     34.95 o
   6   6   0       86.81       97.61      7.01 o
   7   6   0        0.37       15.27     12.26 o
   8   6   0       11.70       28.70      6.97 o
   9   6   0        1.83      -10.79      8.65 o
  10   6   0        3.95       17.25     22.69 o
 -12   7   0        3.09        9.08     16.34 o
 -11   7   0       68.26       94.07     22.24 o
 -10   7   0      251.77      295.15     14.52 o
  -9   7   0        9.25       -3.80      6.31 o
  -8   7   0       82.44       82.21     12.26 o
  -7   7   0      624.27      624.20     15.48 o
  -6   7   0       45.01       38.40      6.54 o
  -5   7   0      102.48      104.91     12.71 o
  -4   7   0      516.70      500.10      9.74 o
  -3   7   0      668.38      704.85     27.69 o
  -2   7   0       80.68       75.58      7.26 o
  -1   7   0       74.12       72.82      6.81 o
   0   7   0     1701.42     1715.09     37.80 o
   1   7   0       37.43       36.65     11.99 o
   2   7   0        0.50       -1.31      2.27 o
   3   7   0     1296.19     1165.60     26.94 o
   4   7   0        0.33        0.53      5.90 o
   5   7   0        0.00       -9.11      6.07 o
   6   7   0      250.09      275.50     16.34 o
   7   7   0        0.11       15.53      5.67 o
   8   7   0        5.49       10.89     12.26 o
   9   7   0       27.88       45.70     14.52 o
 -11   8   0        0.17      -12.78      8.52 o
 -10   8   0       26.22       33.26     14.52 o
  -9   8   0       25.84       20.74      6.69 o
  -8   8   0       55.15       53.79     19.52 o
  -7   8   0        0.38       10.08      9.99 o
  -6   8   0      301.66      296.02      8.71 o
  -5   8   0      411.86      455.25     10.47 o
  -4   8   0       62.81       61.53     10.44 o
  -3   8   0      572.16      565.73     12.18 o
  -2   8   0      997.82      990.38     30.86 o
  -1   8   0       77.89       84.46      5.21 o
   0   8   0       74.63       74.44      5.45 o
   1   8   0      750.48      795.87     25.94 o
   2   8   0        1.01       23.60     11.80 o
   3   8   0       72.77       73.26     11.80 o
   4   8   0      247.64      242.34     17.70 o
   5   8   0       19.23       30.30      6.57 o
   6   8   0      136.50      141.19     19.06 o
   7   8   0       28.14       43.97      7.22 o
   8   8   0        2.51       -3.24      8.92 o
   9   8   0       37.44       31.77     16.34 o
 -11   9   0      160.93       93.25     33.59 o
 -10   9   0       62.20       79.96     27.23 o
  -9   9   0       16.47       19.26      9.53 o
  -8   9   0      248.13      230.17     24.06 o
  -7   9   0       62.76       73.92     11.35 o
  -6   9   0        2.91        1.45      4.78 o
  -5   9   0      308.93      302.88      8.05 o
  -4   9   0        1.26       -4.37      6.81 o
  -3   9   0       14.16       14.60     11.35 o
  -2   9   0      203.49      187.48     11.80 o
  -1   9   0      208.44      216.05      8.17 o
   0   9   0       51.70       65.36      9.08 o
   1   9   0       14.67       43.52     11.75 o
   2   9   0      163.78      141.67     14.07 o
   3   9   0       11.61       11.80      9.08 o
   4   9   0        0.22        1.25      6.35 o
   5   9   0        1.75        6.24      5.45 o
   6   9   0       12.86       13.39      5.59 o
   7   9   0        6.42        4.61      8.27 o
   8   9   0       73.96       91.69     12.71 o
 -11  10   0        6.46      -14.98      9.99 o
 -10  10   0       88.86      109.39      9.63 o
  -9  10   0        7.31        8.73      6.64 o
  -8  10   0        0.79      -12.26      8.17 o
  -7  10   0      210.95      231.98      8.99 o
  -6  10   0        2.19       -9.19      8.17 o
  -5  10   0       17.37       15.43      4.49 o
  -4  10   0      378.59      386.08     10.07 o
  -3  10   0       65.20       52.68      4.95 o
  -2  10   0       40.13       34.72      5.67 o
  -1  10   0      297.98      295.94     13.62 o
   0  10   0      168.03      165.22     11.80 o
   1  10   0       22.63        1.82     20.88 o
   2  10   0       18.20       26.35     11.09 o
   3  10   0      162.09      167.07     13.62 o
   4  10   0        7.19       17.66     15.43 o
   5  10   0       59.28       60.08     14.98 o
   6  10   0      168.43      211.75     24.96 o
   7  10   0        6.84        2.00     13.62 o
 -10  11   0        1.58       -4.18     10.58 o
  -9  11   0       47.18       62.43      8.51 o
  -8  11   0        0.25       -5.64      6.87 o
  -7  11   0        5.18       13.33      6.07 o
  -6  11   0       51.73       51.11      5.43 o
  -5  11   0        7.43       13.13      8.62 o
  -4  11   0        2.88        0.29      8.17 o
  -3  11   0       34.76       21.59      4.06 o
  -2  11   0        6.38        2.40     13.16 o
  -1  11   0        1.41       15.43      8.17 o
   0  11   0        6.11        4.54      8.17 o
   1  11   0        2.00       25.42     17.25 o
   2  11   0        1.23        0.91     15.43 o
   3  11   0       15.85       42.67     21.79 o
   4  11   0       47.52       54.61     18.61 o
   5  11   0        0.97       -4.54      9.08 o
   6  11   0       97.05       99.86     14.52 o
  -9  12   0        3.73       -7.26     12.71 o
  -8  12   0       35.27       35.15      8.62 o
  -7  12   0        7.05       13.79     17.25 o
  -6  12   0       16.67        4.15     21.79 o
  -5  12   0       42.78       59.70     16.34 o
  -4  12   0       29.12       24.75      6.81 o
  -3  12   0        0.95        6.59      5.49 o
  -2  12   0       28.66       39.94      6.35 o
  -1  12   0        0.96       11.80      8.17 o
   0  12   0        7.75      -11.80      9.99 o
   1  12   0        4.85       -4.54      9.08 o
   2  12   0       27.61       38.13     20.88 o
   3  12   0        9.40       28.14     15.43 o
   4  12   0        1.40       -1.82      9.08 o
   5  12   0       54.02       59.91     18.16 o
  -8  13   0        0.32      -17.70     11.80 o
  -7  13   0       51.45       39.94     14.52 o
  -6  13   0       60.26       75.45     27.69 o
  -5  13   0       26.83       16.64      8.51 o
  -4  13   0      575.13      592.45     20.72 o
  -3  13   0       45.18       46.30      4.54 o
  -2  13   0       47.23       49.02      7.26 o
  -1  13   0     1162.08     1219.16     40.85 o
   0  13   0        5.70        8.17      8.17 o
   1  13   0       32.57       24.51      9.99 o
   2  13   0      719.84      804.30     49.93 o
   3  13   0        0.72       -1.82     12.71 o
   4  13   0       10.95      -24.51     16.34 o
  -7  14   0       62.08       39.03     21.79 o
  -6  14   0       97.16      112.32     14.95 o
  -5  14   0       35.96       46.79     10.89 o
  -4  14   0       85.20       63.23     14.98 o
  -3  14   0      272.88      229.67     18.16 o
  -2  14   0       31.82       49.02     19.06 o
  -1  14   0       24.84       29.96      8.17 o
   0  14   0      218.88      204.25     12.71 o
   1  14   0       22.43       29.05     10.89 o
   2  14   0        2.20      -13.62      9.08 o
  -5  15   0      177.49      188.82     27.23 o
  -4  15   0        3.96       41.76     19.97 o
  -3  15   0      120.19      182.47     31.77 o
  -2  15   0      102.72       94.41     31.77 o
  -1  15   0        2.79      -10.89     19.97 o
   0  15   0       54.77       39.94     19.97 o
   0 -15   1       72.30       58.10     25.42 o
   1 -15   1        2.72       12.71     25.42 o
   2 -15   1        9.78       44.48     19.97 o
   3 -15   1        3.56       39.03     25.42 o
   4 -15   1        2.31        5.45     18.16 o
   5 -15   1       21.54       44.48     29.05 o
  -3 -14   1        3.48        8.17     17.25 o
  -2 -14   1        6.17        9.08     11.80 o
  -1 -14   1       43.64       31.77      9.99 o
   0 -14   1       12.03       38.13      9.99 o
   1 -14   1       11.18        9.08      8.17 o
   2 -14   1       14.79       -0.91      7.26 o
   3 -14   1        9.84       -5.45      4.54 o
   4 -14   1       26.64       44.74     11.35 o
   5 -14   1        2.85        7.03     15.43 o
   6 -14   1        0.14       -1.57      8.05 o
   7 -14   1        2.21       -8.17     10.89 o
  -4 -13   1        2.08       18.16     11.80 o
  -3 -13   1        6.40      -15.43     15.43 o
  -2 -13   1        5.62       26.33     16.34 o
  -1 -13   1        0.49      -13.62      9.08 o
   0 -13   1        0.02        6.35      9.99 o
   1 -13   1        0.19        0.91      7.26 o
   2 -13   1        2.32       14.52      7.26 o
   3 -13   1        1.07       -1.82      4.54 o
   4 -13   1       25.04       28.29      9.08 o
   5 -13   1        1.37        4.70      6.35 o
   6 -13   1        1.21        2.07      6.79 o
   7 -13   1       69.11       65.33     15.89 o
   8 -13   1        2.07        1.82     10.89 o
  -5 -12   1       21.73       24.51      9.99 o
  -4 -12   1      230.53      252.37     19.06 o
  -3 -12   1        1.75       34.50     13.62 o
  -2 -12   1       49.70       52.65     20.88 o
  -1 -12   1      364.85      351.31     16.34 o
   0 -12   1        1.10       23.60      9.08 o
   1 -12   1        6.99      -12.26      8.17 o
   2 -12   1      282.81      268.71     10.89 o
   3 -12   1       14.95        0.35     10.44 o
   4 -12   1       28.43       24.73      4.95 o
   5 -12   1      147.60      142.87      6.79 o
   6 -12   1       72.70       80.24      9.99 o
   7 -12   1       87.71       78.44      6.97 o
   8 -12   1       37.84       30.89      6.72 o
   9 -12   1       93.10       59.08      8.62 o
  -6 -11   1        0.01      -13.62      9.08 o
  -5 -11   1        3.99       13.62     10.89 o
  -4 -11   1       52.39      113.47     17.25 o
  -3 -11   1       60.07      101.67     16.34 o
  -2 -11   1       16.40        4.54     13.62 o
  -1 -11   1       89.50       86.24      9.08 o
   0 -11   1      544.75      466.60     20.88 o
   1 -11   1       31.32       29.96      5.45 o
   2 -11   1       37.26       28.14      6.35 o
   3 -11   1     1272.16     1233.14     40.40 o
   4 -11   1        1.81       -0.10      5.90 o
   5 -11   1        0.42       -2.98      8.17 o
   6 -11   1     1331.33     1360.52     22.81 o
   7 -11   1       20.07        8.78      5.67 o
   8 -11   1       52.38       52.34     10.89 o
   9 -11   1      609.50      532.87     19.06 o
  10 -11   1       75.94       64.09     28.14 o
  -7 -10   1        9.34       30.96      8.00 o
  -6 -10   1        0.08      -10.61      8.27 o
  -5 -10   1        8.13       15.59     14.98 o
  -4 -10   1       15.72        5.23      8.00 o
  -3 -10   1       21.98       19.97     12.71 o
  -2 -10   1       11.83      -25.42     20.88 o
  -1 -10   1       17.99       19.97     13.62 o
   0 -10   1       61.57       65.36      4.54 o
   1 -10   1      166.61      198.81      8.17 o
   2 -10   1        8.84        9.76      4.67 o
   3 -10   1       35.86       23.91      4.27 o
   4 -10   1      220.56      238.02     22.69 o
   5 -10   1        2.10       -6.10      7.72 o
   6 -10   1        0.09       -1.08      5.02 o
   7 -10   1       93.82       55.95      6.04 o
   8 -10   1        0.03      -12.58      8.38 o
   9 -10   1       29.22       36.85      7.20 o
  10 -10   1       18.62       12.17     14.52 o
  -8  -9   1       36.14       48.11     12.71 o
  -7  -9   1       20.72       10.33      7.62 o
  -6  -9   1       59.41       62.09      8.71 o
  -5  -9   1      125.67      148.65     11.35 o
  -4  -9   1      109.54      101.67      6.00 o
  -3  -9   1      127.32      153.79     19.52 o
  -2  -9   1      185.65      156.14     17.25 o
  -1  -9   1      186.37      193.36      8.17 o
   0  -9   1       72.94       74.44      5.45 o
   1  -9   1       70.42       91.69      6.35 o
   2  -9   1      115.62      133.06      6.87 o
   3  -9   1        0.78       -1.71      9.08 o
   4  -9   1        3.43       -0.52      4.36 o
   5  -9   1       34.77       32.11      8.62 o
   6  -9   1       30.85       49.62     10.44 o
   7  -9   1        4.05       -4.54      5.67 o
   8  -9   1        1.38       14.52      6.19 o
   9  -9   1       24.55       33.14      7.39 o
  10  -9   1        5.75      -15.09     11.80 o
  11  -9   1        0.80       10.83     19.52 o
  -9  -8   1       31.96       35.40     17.25 o
  -8  -8   1       15.99        2.31      6.31 o
  -7  -8   1       50.04       63.27      8.62 o
  -6  -8   1       91.06       97.58      8.17 o
  -5  -8   1       56.47       69.33      6.41 o
  -4  -8   1      241.85      259.37     22.24 o
  -3  -8   1       53.36       59.67      9.08 o
  -2  -8   1       14.21        8.46      2.68 o
  -1  -8   1      138.89      170.66      8.17 o
   0  -8   1        5.07       -0.91      3.63 o
   1  -8   1        3.00        7.21     14.07 o
   2  -8   1       15.38       28.14      5.21 o
   3  -8   1      126.92      175.46     16.79 o
   4  -8   1       44.72       55.67      5.90 o
   5  -8   1       46.14       61.97     12.71 o
   6  -8   1      154.90      204.53     16.34 o
   7  -8   1       20.10       20.70      6.04 o
   8  -8   1       49.76       57.53     14.98 o
   9  -8   1        4.48       22.09     15.43 o
  10  -8   1        0.66        0.26     11.35 o
  11  -8   1       54.90       43.75     20.88 o
  -9  -7   1       13.23       32.07     12.26 o
  -8  -7   1       46.43       18.49      6.97 o
  -7  -7   1        9.66       27.50      9.53 o
  -6  -7   1       17.14       28.10     14.52 o
  -5  -7   1       43.92       54.92     19.06 o
  -4  -7   1        7.30        8.17     13.62 o
  -3  -7   1      570.34      589.39     14.95 o
  -2  -7   1       53.08       50.27      6.35 o
  -1  -7   1       22.69       20.88      4.54 o
   0  -7   1      925.48      904.16     28.14 o
   1  -7   1       88.90       70.94      5.36 o
   2  -7   1       72.78       94.41      6.19 o
   3  -7   1      220.65      191.22      7.06 o
   4  -7   1      302.80      287.67     36.31 o
   5  -7   1       45.10       50.48      4.78 o
   6  -7   1       31.90       49.88     13.62 o
   7  -7   1      585.72      591.12     13.79 o
   8  -7   1        1.55       -4.11     16.79 o
   9  -7   1      368.24      366.49     12.15 o
  10  -7   1      322.12      284.59     12.26 o
  11  -7   1       23.86       13.30      8.52 o
 -10  -6   1        1.04       21.79     19.06 o
  -9  -6   1        5.54        5.90     10.44 o
  -8  -6   1       59.89       78.76     14.98 o
  -7  -6   1        1.51        4.54      9.08 o
  -6  -6   1       51.05       38.48     17.70 o
  -5  -6   1      451.52      488.56     19.52 o
  -4  -6   1       18.42       23.05      5.59 o
  -3  -6   1      229.39      234.76     11.80 o
  -2  -6   1      643.70      660.08     35.86 o
  -1  -6   1       15.52        5.05      5.14 o
   0  -6   1      111.96       87.15      7.26 o
   1  -6   1       83.33       92.39      5.49 o
   2  -6   1       73.67       80.97      5.45 o
   3  -6   1      134.76      130.37      5.87 o
   4  -6   1       12.04       16.45      4.53 o
   5  -6   1      300.53      305.58     17.70 o
   6  -6   1      269.71      235.81      6.72 o
   7  -6   1       72.78       71.50      5.78 o
   8  -6   1      177.15      194.13     13.62 o
   9  -6   1       57.27       60.67      6.72 o
  10  -6   1       63.09       59.80     31.77 o
  11  -6   1        9.50        1.50     18.16 o
  12  -6   1        0.59       -7.26     16.34 o
 -10  -5   1        7.86        6.35     15.43 o
  -9  -5   1        6.66       14.37      7.36 o
  -8  -5   1      620.97      625.71     23.60 o
  -7  -5   1      140.36      148.31      9.08 o
  -6  -5   1       37.24       31.94      5.36 o
  -5  -5   1     1638.20     1660.26     41.30 o
  -4  -5   1      628.97      703.85     19.97 o
  -3  -5   1       80.49       93.79      8.17 o
  -2  -5   1     1091.90     1172.94     33.38 o
  -1  -5   1      126.19      108.66      5.96 o
   0  -5   1        0.20      -25.87     17.25 o
   1  -5   1       20.28        8.54      5.21 o
   2  -5   1      362.78      432.16      9.56 o
   3  -5   1       80.91       86.29      5.21 o
   4  -5   1      832.33      817.58     16.36 o
   5  -5   1      163.86      145.89      5.67 o
   6  -5   1      180.74      174.53      6.32 o
   7  -5   1      729.48      746.54     16.79 o
   8  -5   1      130.14      119.61      9.08 o
   9  -5   1      122.47      106.37      7.70 o
  10  -5   1      202.32      147.69     19.97 o
  11  -5   1       78.25       54.56     11.75 o
  12  -5   1       50.56       39.03     17.25 o
 -11  -4   1        0.01        2.72     19.97 o
 -10  -4   1        1.48       -7.58     13.62 o
  -9  -4   1       18.28        3.20     19.52 o
  -8  -4   1        0.03        5.30      6.07 o
  -7  -4   1      115.25       69.58      9.99 o
  -6  -4   1       72.16       64.15      5.02 o
  -5  -4   1       44.21       81.29      5.87 o
  -4  -4   1      537.43      519.90     11.68 o
  -3  -4   1      600.10      604.22     14.13 o
  -2  -4   1      434.39      474.02     14.27 o
  -1  -4   1      799.24      745.58     75.35 o
   0  -4   1     3188.52     2815.06     68.08 o
   1  -4   1      332.56      310.57     13.16 o
   2  -4   1      371.78      332.46      8.05 o
   3  -4   1     5640.56     5469.70     68.76 o
   4  -4   1       88.17      135.58      6.81 o
   5  -4   1      118.57      146.02     15.89 o
   6  -4   1     3807.58     3921.59     80.34 o
   7  -4   1      732.88      778.50     54.47 o
   8  -4   1      106.13      102.66     17.70 o
   9  -4   1     1429.13     1438.72     72.17 o
  10  -4   1      665.27      624.50     19.13 o
  11  -4   1      147.18      102.04     13.93 o
  12  -4   1      484.66      402.36     46.30 o
 -11  -3   1      385.38      413.95     25.42 o
 -10  -3   1      342.20      291.58     16.28 o
  -9  -3   1        9.17       19.31      6.72 o
  -8  -3   1      155.58      181.62     10.23 o
  -7  -3   1      775.85      739.28     19.31 o
  -6  -3   1      174.25      174.32      8.27 o
  -5  -3   1      153.28      145.33     24.96 o
  -4  -3   1     1411.49     1429.13     25.43 o
  -3  -3   1     1963.07     1881.62     35.50 o
  -2  -3   1     2859.68     2778.69     54.47 o
  -1  -3   1     1597.01     1445.80     57.64 o
   0  -3   1     2839.61     2668.90     63.55 o
   1  -3   1     2974.12     2736.05     46.53 o
   2  -3   1      281.64      292.96      6.07 o
   3  -3   1      362.15      384.00      7.06 o
   4  -3   1      241.47      234.98      8.62 o
   5  -3   1        9.89        9.99      5.14 o
   6  -3   1        5.38       -5.85      7.72 o
   7  -3   1        0.27       -2.54      4.78 o
   8  -3   1       66.21       46.92      6.72 o
   9  -3   1        1.65       29.42     10.21 o
  10  -3   1        0.79        8.57     11.80 o
  11  -3   1       54.06       59.91      9.56 o
  12  -3   1       15.18       36.25     18.61 o
 -11  -2   1     2133.36     1667.58     91.23 o
 -10  -2   1      493.45      408.48     16.05 o
  -9  -2   1      892.90      778.88     18.48 o
  -8  -2   1     8552.44     8548.37    156.14 o
  -7  -2   1     1676.90     1675.70     29.18 o
  -6  -2   1      802.35      757.56     20.43 o
  -5  -2   1    27282.30    28493.49    408.96 o
  -4  -2   1     6149.37     6371.83     86.64 o
  -3  -2   1       63.53       62.72      4.36 o
  -2  -2   1    69432.75    68964.80   2152.37 o
  -1  -2   1    20365.98    18882.30    406.24 o
   2  -2   1    17410.18    16182.22    185.64 o
   3  -2   1     4890.99     4531.51     55.80 o
   4  -2   1     1557.72     1593.09     56.74 o
   5  -2   1     3882.21     4000.21     56.81 o
   6  -2   1      376.53      350.76     10.03 o
   7  -2   1        4.30        6.96     14.98 o
   8  -2   1      706.25      754.35     34.04 o
   9  -2   1        0.06       15.52      9.99 o
  10  -2   1        2.46        0.66      6.97 o
  11  -2   1       98.58       54.80      8.65 o
  12  -2   1        7.58       20.88     14.52 o
 -12  -1   1        3.28       94.41     21.79 o
 -11  -1   1      261.27      244.90     16.79 o
 -10  -1   1        0.72        6.20     25.42 o
  -9  -1   1      746.98      749.40     17.88 o
  -8  -1   1      576.31      544.24     14.39 o
  -7  -1   1        9.59       27.13     15.43 o
  -6  -1   1     5316.10     5453.41    153.87 o
  -5  -1   1      686.97      684.30     15.25 o
  -4  -1   1      189.48      253.05      8.34 o
  -3  -1   1    13020.00    13109.41    172.66 o
  -2  -1   1      181.43      207.50      9.53 o
   1  -1   1        0.20        0.00      3.63 o
   2  -1   1      428.89      657.30      9.93 o
   3  -1   1    13020.17    12869.68    146.67 o
   4  -1   1      151.58      147.06      9.08 o
   5  -1   1      285.01      373.90     17.25 o
   6  -1   1     8535.54     9099.20    126.78 o
   7  -1   1      155.37      167.94      7.36 o
   8  -1   1       50.38       35.95      6.72 o
   9  -1   1     3120.37     3237.58     49.37 o
  10  -1   1       68.33       74.28     13.62 o
  11  -1   1        9.20       22.08      8.92 o
  12  -1   1      792.52      679.93     29.05 o
 -12   0   1      451.45      194.27     36.31 o
 -11   0   1      510.57      457.92     54.01 o
 -10   0   1      878.68      865.99     23.27 o
  -9   0   1     2766.38     2626.10     42.99 o
  -8   0   1      718.72      702.56     15.70 o
  -7   0   1     1265.83     1265.48     35.86 o
  -6   0   1     7021.82     7672.44    161.13 o
  -5   0   1      915.04      867.86     17.84 o
  -4   0   1      572.66      572.10     12.65 o
  -3   0   1    10030.81    10558.72    154.31 o
  -2   0   1      211.81      209.61     14.52 o
  -1   0   1        5.95       -8.17      5.45 o
   1   0   1       51.25       -0.50     10.44 o
   2   0   1       57.78       52.80      3.69 o
   3   0   1     5865.34     5963.40     81.92 o
   4   0   1       73.44       70.74     12.71 o
   5   0   1      229.62      235.01     20.88 o
   6   0   1     1620.82     1763.24     27.23 o
   7   0   1        0.53       -7.42      5.43 o
   8   0   1      309.85      320.95     12.71 o
   9   0   1       89.40       85.12     17.25 o
  10   0   1        4.49        7.77      9.53 o
  11   0   1      247.25      283.59     38.58 o
  12   0   1        8.09      -25.42     17.25 o
 -12   1   1     2762.27     2462.83     72.62 o
 -11   1   1     1000.78      939.87     52.65 o
 -10   1   1       28.06       23.29      8.85 o
  -9   1   1     4729.43     4604.29     70.66 o
  -8   1   1     3663.06     3829.24    120.28 o
  -7   1   1        3.48        0.18      6.32 o
  -6   1   1     4036.93     4359.81     65.32 o
  -5   1   1    15797.25    16258.59    199.80 o
  -4   1   1       55.95       69.41      7.72 o
  -3   1   1     1110.12     1203.55     19.57 o
  -2   1   1    33801.17    33457.51   1052.13 o
   2   1   1      375.31      357.92     13.16 o
   3   1   1      165.12      179.91      5.67 o
   4   1   1     7737.45     8062.07    100.94 o
   5   1   1        9.99       -6.61      5.36 o
   6   1   1      227.11      210.70      8.51 o
   7   1   1      947.92     1023.21     18.22 o
   8   1   1       46.23       39.00      7.72 o
   9   1   1      260.24      232.31     24.06 o
  10   1   1      107.44       87.54     13.16 o
  11   1   1       25.47       47.65     14.98 o
 -12   2   1       46.60       74.44     19.06 o
 -11   2   1       76.83      118.07     40.85 o
 -10   2   1        2.93        9.73     12.26 o
  -9   2   1      415.95      358.16     15.26 o
  -8   2   1       70.01       68.49     25.42 o
  -7   2   1      171.97      162.05      6.97 o
  -6   2   1     1600.19     1646.45     25.85 o
  -5   2   1       18.22        5.25      6.35 o
  -4   2   1     1165.45     1287.93     21.79 o
  -3   2   1     2500.76     2466.39     33.73 o
  -2   2   1      379.83      386.29     11.80 o
  -1   2   1     4898.56     4556.36     75.10 o
   0   2   1       76.36      140.77     19.97 o
   1   2   1     1114.81     1092.77     32.23 o
   2   2   1     1844.75     1859.03     33.70 o
   3   2   1     1035.82     1073.08     17.43 o
   4   2   1      854.33      942.11     24.06 o
   5   2   1       91.41      152.29     13.16 o
   6   2   1      538.32      579.54     12.21 o
   7   2   1      339.69      374.27     12.41 o
   8   2   1       62.31       90.77     11.35 o
   9   2   1      135.37      152.70      9.63 o
  10   2   1       62.07       42.27      9.57 o
  11   2   1       42.49       75.35     16.34 o
 -12   3   1        0.07       -6.00      6.41 o
 -11   3   1        0.19       10.17     20.43 o
 -10   3   1       32.42       36.12      8.90 o
  -9   3   1       37.58       30.35      6.97 o
  -8   3   1        1.04        5.55      5.67 o
  -7   3   1        4.10        4.27      5.43 o
  -6   3   1      113.90      124.90      6.42 o
  -5   3   1       11.92       12.14     14.07 o
  -4   3   1       12.00       13.44      4.78 o
  -3   3   1      162.88      171.52     13.62 o
  -2   3   1        7.99       18.98      3.69 o
  -1   3   1        5.11       21.90      2.72 o
   0   3   1        0.68       17.07      9.37 o
   1   3   1       10.39        4.66      3.63 o
   2   3   1       56.63       54.54      6.31 o
   3   3   1       54.38       51.79     11.80 o
   4   3   1        0.13       -3.69      5.90 o
   5   3   1      159.35      162.67     19.52 o
   6   3   1       41.80       46.41      6.04 o
   7   3   1       11.93       21.06      6.04 o
   8   3   1      137.08      147.83      8.52 o
   9   3   1       40.25       67.06     28.60 o
  10   3   1       19.75       37.06     19.06 o
  11   3   1       65.94       59.01     17.25 o
 -12   4   1      211.20      270.52     20.88 o
 -11   4   1       43.26       34.89      9.56 o
 -10   4   1       85.61      118.80      9.29 o
  -9   4   1      319.15      348.40     12.71 o
  -8   4   1      112.58      129.58      7.72 o
  -7   4   1       21.18       16.58      5.87 o
  -6   4   1      177.32      165.46      8.62 o
  -5   4   1       76.98       89.07     11.35 o
  -4   4   1       11.14       28.29      5.14 o
  -3   4   1       22.23       10.06      4.14 o
  -2   4   1       51.74       44.58      3.49 o
  -1   4   1       30.06       15.57      8.62 o
   0   4   1      214.12      183.61     28.60 o
   1   4   1       41.88       18.16     10.89 o
   2   4   1       58.50       55.79      5.90 o
   3   4   1      111.84       84.64      6.04 o
   4   4   1       51.16       29.00     11.80 o
   5   4   1       63.18       98.86      9.99 o
   6   4   1       16.09       14.64      4.99 o
   7   4   1       33.47       29.42      6.31 o
   8   4   1       17.23       24.68      5.67 o
   9   4   1        1.04        0.82      6.32 o
  10   4   1        7.17       13.97     14.52 o
 -12   5   1       11.85       30.86     12.71 o
 -11   5   1       31.11       49.60     11.99 o
 -10   5   1      370.21      431.01     21.33 o
  -9   5   1       14.86       14.14     16.34 o
  -8   5   1       94.29      106.16     14.52 o
  -7   5   1      578.37      669.50     14.12 o
  -6   5   1        6.76        3.63      5.45 o
  -5   5   1       79.61       91.93     13.62 o
  -4   5   1      282.64      298.86     18.61 o
  -3   5   1        3.41        2.23      5.45 o
  -2   5   1       12.55        0.52      2.72 o
  -1   5   1        5.42        1.82      3.02 o
   0   5   1        2.21      -29.05     27.23 o
   1   5   1       15.80        6.15     16.34 o
   2   5   1      128.71      148.51      6.81 o
   3   5   1       63.65       80.76     13.62 o
   4   5   1        0.07       -0.73      4.53 o
   5   5   1       98.35      129.79      6.57 o
   6   5   1       98.67      100.77      6.19 o
   7   5   1       10.72       16.95      5.68 o
   8   5   1       23.76       38.13      7.55 o
   9   5   1       22.68       34.00      8.05 o
  10   5   1       17.17       33.59     19.06 o
 -12   6   1        0.06       29.96     18.16 o
 -11   6   1       38.74       52.75     11.11 o
 -10   6   1       18.73       35.56      9.08 o
  -9   6   1       10.01       14.74      6.72 o
  -8   6   1       42.09       62.03      6.81 o
  -7   6   1       73.96       67.61      7.72 o
  -6   6   1       96.49       75.19      6.07 o
  -5   6   1       23.44       18.61      5.78 o
  -4   6   1      994.44     1119.34     35.86 o
  -3   6   1       48.89       46.06      4.78 o
  -2   6   1        2.72        1.01      5.21 o
  -1   6   1     1478.43     1606.16     27.05 o
   0   6   1       82.26       88.43      9.93 o
   1   6   1        7.08       30.41      8.99 o
   2   6   1      565.90      611.17     37.67 o
   3   6   1      329.48      345.21     13.16 o
   4   6   1        6.63        7.26      7.72 o
   5   6   1       49.06       39.44      5.36 o
   6   6   1      189.23      171.88     27.23 o
   7   6   1       35.29       35.36     14.52 o
   8   6   1        0.01        4.80      8.71 o
   9   6   1       41.55       47.84      8.71 o
  10   6   1       27.17      -15.43     17.25 o
 -12   7   1       17.73       45.09     13.26 o
 -11   7   1       35.71       30.08     11.50 o
 -10   7   1        0.66       14.71     20.88 o
  -9   7   1       40.93       44.30      9.53 o
  -8   7   1      148.23      125.20      8.71 o
  -7   7   1       64.12       77.35     14.52 o
  -6   7   1        0.41       -0.16      5.43 o
  -5   7   1      323.32      330.53     21.33 o
  -4   7   1      156.63      162.05      6.42 o
  -3   7   1      681.30      690.88     15.89 o
  -2   7   1       99.00      115.12     14.52 o
  -1   7   1       15.21       16.23      3.49 o
   0   7   1     1400.05     1317.41     70.35 o
   1   7   1       22.93       24.58     10.44 o
   2   7   1       13.35       12.80     36.77 o
   3   7   1      598.18      651.75     16.77 o
   4   7   1       62.62       59.09     10.89 o
   5   7   1        2.15       -5.98      4.78 o
   6   7   1       67.06       65.82      9.08 o
   7   7   1       13.73        4.30     12.71 o
   8   7   1       22.81       27.25      7.12 o
   9   7   1        0.93       30.86     17.25 o
 -11   8   1       55.23       71.86     40.85 o
 -10   8   1        1.74        1.08      6.72 o
  -9   8   1       33.80       45.98     13.62 o
  -8   8   1      295.80      306.34     20.43 o
  -7   8   1       30.20       23.08      9.99 o
  -6   8   1      139.10      117.34      6.72 o
  -5   8   1     1038.26     1101.71     19.41 o
  -4   8   1      209.65      215.60      7.06 o
  -3   8   1      432.08      459.16     17.70 o
  -2   8   1     2158.81     2279.78     41.34 o
  -1   8   1      167.13      192.51      7.26 o
   0   8   1      208.54      237.93     15.41 o
   1   8   1     1329.71     1487.18    107.12 o
   2   8   1        0.09        6.70      8.27 o
   3   8   1        2.25       -3.09     10.21 o
   4   8   1      377.41      405.34     10.20 o
   5   8   1       96.67      122.41      7.51 o
   6   8   1       27.83       48.34      6.35 o
   7   8   1      104.33       98.41     16.79 o
   8   8   1      121.31      108.58     12.26 o
 -11   9   1        2.33      -11.80     11.68 o
 -10   9   1        1.28        1.51     17.70 o
  -9   9   1        2.91       -4.46      7.39 o
  -8   9   1        7.89       13.05      7.45 o
  -7   9   1       25.57       34.46     16.79 o
  -6   9   1       12.35       10.73      5.43 o
  -5   9   1       18.88       37.28     10.44 o
  -4   9   1       14.44       21.70      6.19 o
  -3   9   1        1.16        4.67      7.72 o
  -2   9   1       32.80       28.65      4.36 o
  -1   9   1       72.69       86.24      7.26 o
   0   9   1       91.41       86.17     12.09 o
   1   9   1       32.79       19.92     16.34 o
   2   9   1      330.80      273.61     16.05 o
   3   9   1      319.71      331.78     26.33 o
   4   9   1       62.76       57.56     10.16 o
   5   9   1      279.42      268.19      9.25 o
   6   9   1      485.50      484.92     13.62 o
   7   9   1      113.61      114.93     19.52 o
   8   9   1       51.41       78.98     12.71 o
 -11  10   1       10.35       15.26     13.79 o
 -10  10   1       52.69       25.61      7.06 o
  -9  10   1       12.32       -2.02      7.82 o
  -8  10   1       11.02        1.17     14.52 o
  -7  10   1       15.43       21.79      5.78 o
  -6  10   1       31.36       28.94     15.89 o
  -5  10   1        0.32       24.28      7.01 o
  -4  10   1       26.68       26.20     14.07 o
  -3  10   1       63.33       74.27     10.89 o
  -2  10   1        5.75        7.08      4.78 o
  -1  10   1      166.93      155.23      9.08 o
   0  10   1       50.78       43.57      9.99 o
   1  10   1        0.70       10.67     16.34 o
   2  10   1       82.33       94.42     43.12 o
   3  10   1        9.03        1.82     19.06 o
   4  10   1       25.32       40.55      9.08 o
   5  10   1        8.20        8.58     26.33 o
   6  10   1        0.00      -13.69     11.50 o
   7  10   1       97.29      104.40     14.52 o
 -10  11   1       21.94       72.62     18.16 o
  -9  11   1       77.51       50.98      8.62 o
  -8  11   1        0.21       15.52     11.35 o
  -7  11   1       37.78       41.65     20.43 o
  -6  11   1      233.22      237.37     16.34 o
  -5  11   1        0.69        0.91     10.89 o
  -4  11   1        2.61       -5.92     10.89 o
  -3  11   1      131.70      134.42     27.69 o
  -2  11   1        4.27        0.33      6.35 o
  -1  11   1       75.98       86.24      9.08 o
   0  11   1       28.16       26.33      8.17 o
   1  11   1        6.50      -17.25     17.25 o
   2  11   1      270.55      279.60     14.52 o
   3  11   1      485.62      462.97     19.97 o
   4  11   1        6.55        3.63      9.99 o
   5  11   1      247.71      266.89     17.25 o
   6  11   1      629.45      673.58     29.96 o
  -9  12   1        1.12       -6.35     26.33 o
  -8  12   1        0.12       -8.76      6.32 o
  -7  12   1       19.37       40.85     14.07 o
  -6  12   1        0.66       -4.70     14.07 o
  -5  12   1        1.50        6.90      7.85 o
  -4  12   1        6.04        9.53      8.34 o
  -3  12   1        0.48       -5.36      6.32 o
  -2  12   1        4.25        0.91      2.72 o
  -1  12   1       50.43       45.39      8.17 o
   0  12   1       12.45        8.17      5.45 o
   1  12   1       28.12       22.69      8.17 o
   2  12   1      305.26      287.77     15.43 o
   3  12   1       94.06       94.41     12.71 o
   4  12   1      143.12      103.49     13.62 o
   5  12   1      462.78      513.81     27.23 o
  -8  13   1       30.18       78.98     29.96 o
  -7  13   1       31.02       16.66      7.94 o
  -6  13   1       31.95       38.86      7.82 o
  -5  13   1        0.38        7.63      7.55 o
  -4  13   1       49.44       76.17     13.62 o
  -3  13   1       14.47       -2.72     10.89 o
  -2  13   1        1.72      -40.85     27.23 o
  -1  13   1        9.11       12.71      4.54 o
   0  13   1        0.74        0.00      4.54 o
   1  13   1        1.66       -8.17      5.45 o
   2  13   1        2.19       -2.72     17.25 o
   3  13   1        4.41       18.16     23.60 o
   4  13   1        8.85       41.76     17.25 o
  -7  14   1       33.14       46.30     30.86 o
  -6  14   1      105.31      165.06     22.24 o
  -5  14   1       25.57       11.21      9.29 o
  -4  14   1        1.28      -10.59      7.39 o
  -3  14   1        8.00        5.45     12.71 o
  -2  14   1        2.43       -4.54     27.23 o
  -1  14   1       15.23       40.85     26.33 o
   0  14   1       14.90        9.08     26.33 o
   1  14   1       47.40       15.43     15.43 o
  -4  15   1      149.22      163.40     26.33 o
  -3  15   1      293.76      303.20     29.05 o
  -2  15   1      483.08      569.18     46.30 o
  -1  15   1      311.74      286.86     33.59 o
  -1 -15   2        0.09       19.06     24.51 o
   0 -15   2        0.01       -5.45     18.16 o
   1 -15   2        2.55       68.99     21.79 o
   2 -15   2       19.14       17.25     25.42 o
   3 -15   2        6.62       31.77     28.14 o
   4 -15   2       14.00       31.77     29.05 o
   5 -15   2       21.79       37.22      6.35 o
  -3 -14   2      234.59      233.30     19.97 o
  -2 -14   2       28.51       23.60      9.08 o
  -1 -14   2        0.12       19.97     10.89 o
   0 -14   2      253.12      266.89     16.34 o
   1 -14   2      120.11      128.91     11.80 o
   2 -14   2       41.41       30.86      7.26 o
   3 -14   2      139.37      117.10      7.26 o
   4 -14   2      219.78      187.66     24.96 o
   5 -14   2       59.31       63.33      6.81 o
   6 -14   2       26.87       40.03      8.65 o
   7 -14   2      151.01      157.05     18.16 o
  -5 -13   2      203.64      174.30     12.71 o
  -4 -13   2        6.79        4.54     14.52 o
  -3 -13   2       25.44       36.31     12.71 o
  -2 -13   2      920.66      982.23     35.40 o
  -1 -13   2       52.51       39.03     12.71 o
   0 -13   2        9.37       -0.91      9.08 o
   1 -13   2     1516.82     1514.19     37.22 o
   2 -13   2      232.08      230.58      9.99 o
   3 -13   2      178.33      172.48      8.17 o
   4 -13   2     1080.80     1070.74     25.87 o
   5 -13   2      547.54      500.98     12.62 o
   6 -13   2      372.42      388.14     30.41 o
   7 -13   2      247.86      224.45     10.86 o
   8 -13   2      684.51      627.28     32.68 o
  -6 -12   2       11.74       10.89     12.71 o
  -5 -12   2        9.87       -9.99     10.89 o
  -4 -12   2        2.08        8.17     11.80 o
  -3 -12   2        0.00       30.86     16.34 o
  -2 -12   2       21.34      -24.51     16.34 o
  -1 -12   2        6.22       -4.54     10.89 o
   0 -12   2        3.32       14.52      9.99 o
   1 -12   2        2.73       -1.82      5.45 o
   2 -12   2       37.25       38.13      7.26 o
   3 -12   2        5.99       11.89     11.80 o
   4 -12   2       17.99       -0.43     10.44 o
   5 -12   2      113.64      129.01     13.16 o
   6 -12   2      150.61      131.76      8.62 o
   7 -12   2       78.47       73.53      6.72 o
   8 -12   2      111.10      118.55      9.56 o
   9 -12   2      321.77      321.15     13.52 o
  -7 -11   2        0.01       25.42     10.89 o
  -6 -11   2       18.53       15.43      9.99 o
  -5 -11   2        3.62        2.72      3.63 o
  -4 -11   2        4.81       26.33     14.52 o
  -3 -11   2      231.81      231.49     16.34 o
  -2 -11   2        3.88       18.16     18.16 o
  -1 -11   2        5.40        5.45      2.72 o
   0 -11   2      530.75      520.16     15.43 o
   1 -11   2       14.65        1.82      5.45 o
   2 -11   2        1.15       18.16      7.26 o
   3 -11   2      373.81      348.66      9.66 o
   4 -11   2        8.24       12.90     13.62 o
   5 -11   2       20.86       21.62      5.02 o
   6 -11   2      118.85      103.40     22.69 o
   7 -11   2        4.42        4.44      5.36 o
   8 -11   2       22.36       38.45     12.26 o
   9 -11   2       44.04       22.66      7.85 o
  10 -11   2        2.17       -5.02     11.99 o
  -8 -10   2       45.46       59.01     12.71 o
  -7 -10   2       42.27       13.62      9.08 o
  -6 -10   2       49.32       39.94      7.26 o
  -5 -10   2       95.93      121.64      8.17 o
  -4 -10   2       41.38       38.13      3.63 o
  -3 -10   2      104.98       85.33      4.54 o
  -2 -10   2      135.66      131.63      4.54 o
  -1 -10   2        0.18        5.45      4.54 o
   0 -10   2       60.47       45.39      5.45 o
   1 -10   2      146.52      124.37      8.17 o
   2 -10   2       25.01       39.38      5.49 o
   3 -10   2        0.80        0.91      4.54 o
   4 -10   2       92.50       67.91     10.89 o
   5 -10   2       39.85       52.09      6.35 o
   6 -10   2       54.79       61.73     13.16 o
   7 -10   2       49.18       30.53      5.90 o
   8 -10   2       16.26       21.47     11.35 o
   9 -10   2       54.02       52.02      7.72 o
  10 -10   2        7.97       24.44      8.27 o
  -8  -9   2       30.16        9.22     13.62 o
  -7  -9   2        2.99       -0.61      6.35 o
  -6  -9   2        5.01       -6.48     15.89 o
  -5  -9   2        0.08       -2.05      5.82 o
  -4  -9   2       51.82       59.01      7.26 o
  -3  -9   2       58.02       49.93      4.54 o
  -2  -9   2       40.63       62.64      7.26 o
  -1  -9   2      192.94      241.47     10.89 o
   0  -9   2       39.42       34.50      5.45 o
   1  -9   2       61.97       83.52      7.26 o
   2  -9   2      154.53      190.31     22.24 o
   3  -9   2        0.00        6.83      4.95 o
   4  -9   2       56.62       58.82     12.26 o
   5  -9   2       46.02       76.72      8.17 o
   6  -9   2        8.23       15.51      5.90 o
   7  -9   2       26.01       24.33     16.79 o
   8  -9   2        0.40        4.64      5.67 o
   9  -9   2        6.32        3.18      5.78 o
  10  -9   2       16.03       13.41      8.05 o
  11  -9   2       10.78       25.85     17.70 o
  -9  -8   2        3.57       21.79     15.43 o
  -8  -8   2       38.75       47.15      7.20 o
  -7  -8   2       12.75       27.35      7.01 o
  -6  -8   2       40.79       39.20      8.62 o
  -5  -8   2       29.33       46.09      9.08 o
  -4  -8   2       26.53       35.33     14.07 o
  -3  -8   2       24.09       31.77      6.35 o
  -2  -8   2       33.99       25.42      5.45 o
  -1  -8   2      316.34      319.54     12.71 o
   0  -8   2      117.52      108.93      7.26 o
   1  -8   2       39.76       28.28      5.21 o
   2  -8   2      284.41      286.21      8.85 o
   3  -8   2      573.79      528.26     11.76 o
   4  -8   2       29.01       31.39      4.14 o
   5  -8   2       77.93       82.08      5.21 o
   6  -8   2      397.58      401.34     15.89 o
   7  -8   2       26.75       33.42      9.99 o
   8  -8   2       14.29       -4.95      6.72 o
   9  -8   2       49.79       77.02     20.88 o
  10  -8   2       19.46       14.80     14.98 o
  11  -8   2        8.12        2.80      7.85 o
 -10  -7   2       60.34       65.36     15.43 o
  -9  -7   2        6.06       13.20     10.44 o
  -8  -7   2      350.72      351.59     13.16 o
  -7  -7   2       67.86       55.22     16.34 o
  -6  -7   2       37.81        8.73      9.08 o
  -5  -7   2     1017.98     1011.00     32.68 o
  -4  -7   2       73.02       55.56      6.19 o
  -3  -7   2      871.63      783.74     22.64 o
  -2  -7   2     1475.54     1584.09     63.55 o
  -1  -7   2      329.86      311.37     12.71 o
   0  -7   2     6409.43     6898.30    135.26 o
   1  -7   2     1276.32     1405.60     26.85 o
   2  -7   2      872.97      898.57     22.24 o
   3  -7   2     5647.72     6200.88     94.88 o
   4  -7   2      158.80      123.06      6.04 o
   5  -7   2      399.10      399.83     12.71 o
   6  -7   2     1433.97     1522.83     60.82 o
   7  -7   2       14.30       18.85      6.35 o
   8  -7   2      137.42      114.66      6.72 o
   9  -7   2      269.65      247.01     51.29 o
  10  -7   2       15.64       15.80      8.62 o
  11  -7   2       52.70       53.25      9.53 o
 -10  -6   2       46.89       49.02     16.34 o
  -9  -6   2        0.61       -3.22      6.32 o
  -8  -6   2      238.14      203.98     24.06 o
  -7  -6   2       91.17       82.97      6.81 o
  -6  -6   2        6.81        5.69      5.87 o
  -5  -6   2     2361.42     2604.55     67.18 o
  -4  -6   2       14.92       20.65      7.72 o
  -3  -6   2      223.66      230.77     15.89 o
  -2  -6   2     9775.58    11043.26    360.39 o
  -1  -6   2      233.32      216.05      9.08 o
   0  -6   2      344.53      355.85     11.80 o
   1  -6   2    17316.77    19541.58    312.56 o
   2  -6   2      228.84      227.20     10.89 o
   3  -6   2        5.02        0.70      4.14 o
   4  -6   2    16072.49    18359.43    242.64 o
   5  -6   2       21.49       28.42      4.36 o
   6  -6   2       45.66       46.41      4.36 o
   7  -6   2     6522.76     7116.62    148.42 o
   8  -6   2       49.46       47.83      5.78 o
   9  -6   2      106.98      129.33     15.89 o
  10  -6   2     1610.81     1511.73     34.00 o
  11  -6   2      189.20      197.59     12.20 o
  12  -6   2       74.09       60.82     11.80 o
 -11  -5   2      180.16      184.28     27.23 o
 -10  -5   2        2.98        0.35      7.70 o
  -9  -5   2       23.05       33.48     21.33 o
  -8  -5   2      309.64      325.59     12.15 o
  -7  -5   2        9.02        4.05     13.16 o
  -6  -5   2        0.17        0.30      4.78 o
  -5  -5   2      274.30      235.23     14.98 o
  -4  -5   2      114.79      100.36      8.17 o
  -3  -5   2       17.95       47.01     13.62 o
  -2  -5   2       99.32      113.03      9.37 o
  -1  -5   2      207.79      217.87     17.25 o
   0  -5   2       13.05        9.99      5.45 o
   1  -5   2       23.78       17.17     12.71 o
   2  -5   2      102.73      117.22      9.99 o
   3  -5   2        1.15       -0.40      4.13 o
   4  -5   2       54.03       57.15      4.53 o
   5  -5   2      482.79      492.57     31.32 o
   6  -5   2       11.72        7.72      4.49 o
   7  -5   2      149.28      141.57     12.26 o
   8  -5   2      311.88      272.92     30.41 o
   9  -5   2        9.43       47.54     18.16 o
  10  -5   2      169.40      147.63     36.31 o
  11  -5   2       99.09       93.37     32.68 o
  12  -5   2       15.04       31.77     13.62 o
 -11  -4   2       24.49       24.51     17.25 o
 -10  -4   2      657.63      569.20     27.69 o
  -9  -4   2        9.75       18.16      7.01 o
  -8  -4   2      113.80      129.97      8.65 o
  -7  -4   2      547.30      608.64     16.36 o
  -6  -4   2       18.42       24.84      7.72 o
  -5  -4   2      831.40      912.26     17.98 o
  -4  -4   2      296.61      357.52      9.21 o
  -3  -4   2       38.83       59.94      6.32 o
  -2  -4   2     1005.99      999.09     23.52 o
  -1  -4   2      110.52      113.47     12.71 o
   0  -4   2      840.43      778.88     20.88 o
   1  -4   2       33.38       30.20      6.35 o
   2  -4   2      164.94      148.06      4.87 o
   3  -4   2     2063.30     2172.04     78.52 o
   4  -4   2      102.28      117.49      5.43 o
   5  -4   2       81.75       95.68      6.07 o
   6  -4   2      918.88     1000.60     41.76 o
   7  -4   2       90.65       87.38      6.54 o
   8  -4   2       35.80       42.81     20.88 o
   9  -4   2       99.70       73.96     20.43 o
  10  -4   2        7.36       11.10     14.98 o
  11  -4   2       22.79       13.25     21.79 o
  12  -4   2        0.99       -0.91     12.71 o
 -11  -3   2      221.51      201.53     28.14 o
 -10  -3   2      114.81      107.89     10.03 o
  -9  -3   2       84.97       62.71      6.35 o
  -8  -3   2      118.80      124.50      7.62 o
  -7  -3   2      787.63      811.31     17.30 o
  -6  -3   2      509.70      451.96     13.62 o
  -5  -3   2      482.06      465.45     17.70 o
  -4  -3   2     2601.45     2600.11     50.38 o
  -3  -3   2     3605.94     3605.02     56.71 o
  -2  -3   2    10662.11    10209.65    187.01 o
  -1  -3   2     3940.44     3616.64     85.33 o
   0  -3   2     8753.16     8113.83    184.28 o
   1  -3   2    18523.52    17511.47    275.03 o
   2  -3   2     1303.19     1229.64     33.59 o
   3  -3   2     4348.27     4132.77     50.36 o
   4  -3   2     4433.26     4374.94     53.60 o
   5  -3   2      244.07      212.06      7.62 o
   6  -3   2      738.80      740.28     16.54 o
   7  -3   2      299.36      323.39     10.69 o
   8  -3   2       83.08       72.02     15.89 o
   9  -3   2       80.53       73.61      8.65 o
  10  -3   2        1.36       15.16     24.96 o
  11  -3   2       56.37       40.74      8.92 o
  12  -3   2        3.04       13.31     16.34 o
 -12  -2   2      263.57      216.05     19.06 o
 -11  -2   2      509.69      381.77     26.33 o
 -10  -2   2      450.98      431.32     17.43 o
  -9  -2   2      326.51      288.25     10.21 o
  -8  -2   2      324.88      308.94     18.61 o
  -7  -2   2      363.09      334.62     13.62 o
  -6  -2   2      516.46      445.85     12.26 o
  -5  -2   2        0.23       11.00      5.21 o
  -4  -2   2       54.66       42.20      8.17 o
  -3  -2   2      784.63      660.86     12.21 o
  -2  -2   2      279.91      277.21     17.25 o
  -1  -2   2      104.80      103.21     16.79 o
   0  -2   2       33.88       42.67      5.45 o
   1  -2   2       25.86       27.43      9.08 o
   2  -2   2      196.41      187.31     13.62 o
   3  -2   2      490.92      389.80      7.85 o
   4  -2   2       48.18       59.74      5.67 o
   5  -2   2      142.95      141.55     12.71 o
   6  -2   2      452.24      352.37     10.27 o
   7  -2   2       23.28       25.62      9.53 o
   8  -2   2      104.79      117.61      7.20 o
   9  -2   2      230.25      254.41     10.58 o
  10  -2   2        0.02       12.71      7.55 o
  11  -2   2       80.18      135.36     42.67 o
  12  -2   2      113.53      137.98     19.06 o
 -12  -1   2     2703.96     2609.90     86.24 o
 -11  -1   2      325.12      266.40     15.05 o
 -10  -1   2      849.64      789.54     24.17 o
  -9  -1   2     4901.05     4912.67     98.95 o
  -8  -1   2       82.26       68.73      8.62 o
  -7  -1   2     4431.21     4581.25     74.93 o
  -6  -1   2     6100.80     6696.18    172.03 o
  -5  -1   2       12.20       12.82      4.67 o
  -4  -1   2    11860.91    11949.73    159.51 o
  -3  -1   2     5418.14     5709.42    113.47 o
  -2  -1   2       88.14      107.62      6.72 o
   1  -1   2      758.09      666.20     22.24 o
   2  -1   2     1352.64     1438.60     36.31 o
   3  -1   2      815.64      772.21     17.25 o
   4  -1   2      432.42      418.00     13.62 o
   5  -1   2       69.45       62.34     10.44 o
   6  -1   2      737.43      703.99     13.30 o
   7  -1   2       32.99       27.72      6.07 o
   8  -1   2        0.29       14.98      5.78 o
   9  -1   2      296.78      285.33      9.93 o
  10  -1   2        0.02      -13.94     25.87 o
  11  -1   2        0.00      -18.38     12.26 o
  12  -1   2       92.33      147.97     18.16 o
 -12   0   2       91.97      147.06     24.51 o
 -11   0   2      157.72       80.83      8.93 o
 -10   0   2      448.84      410.01     15.44 o
  -9   0   2     1439.72     1542.49     33.59 o
  -8   0   2      740.36      713.79     19.97 o
  -7   0   2     2210.34     2185.56     31.73 o
  -6   0   2     6683.55     7691.43    266.89 o
  -5   0   2     2099.40     2162.80     37.71 o
  -4   0   2     4361.30     4002.76     96.68 o
  -3   0   2    21724.94    23103.20    328.45 o
  -2   0   2     1754.61     1662.46     30.15 o
  -1   0   2     1169.84      885.10     22.69 o
   1   0   2       10.99       26.19      3.49 o
   2   0   2      843.45      738.49     12.84 o
   3   0   2        3.05       -7.17      4.78 o
   4   0   2     1318.32     1277.54     19.51 o
   5   0   2      850.24      793.94     15.41 o
   6   0   2      179.99      152.28      7.06 o
   7   0   2      619.43      539.30     12.41 o
   8   0   2      177.63      170.00     17.70 o
   9   0   2        5.57       -0.10      5.67 o
  10   0   2      144.62      112.85     39.03 o
  11   0   2       20.77       21.47     11.80 o
 -12   1   2       50.62      -19.06     15.43 o
 -11   1   2      178.26      184.32     22.69 o
 -10   1   2      429.90      444.07     15.11 o
  -9   1   2       22.60       15.33      5.90 o
  -8   1   2      134.25      149.66      9.08 o
  -7   1   2      977.42      928.59     47.21 o
  -6   1   2      212.98      207.79      8.99 o
  -5   1   2       61.88       68.89     13.62 o
  -4   1   2      811.63      778.65     15.70 o
  -3   1   2      165.14      178.50     14.07 o
  -2   1   2     2291.29     2298.49     33.05 o
  -1   1   2        7.04       26.58      4.19 o
   0   1   2       12.44       40.77     14.07 o
   1   1   2     2235.89     2364.88     34.02 o
   2   1   2      119.66      121.32      4.78 o
   3   1   2       12.41       16.93      6.81 o
   4   1   2      168.75      162.97     13.16 o
   5   1   2        1.15        8.56      6.54 o
   6   1   2      148.34      181.37     29.05 o
   7   1   2       81.55       70.50      5.78 o
   8   1   2       16.47        2.72      5.78 o
   9   1   2      120.56      114.68     15.43 o
  10   1   2      149.89      169.10     12.41 o
  11   1   2       12.32       -5.90      9.63 o
 -12   2   2      235.18      233.30     21.79 o
 -11   2   2        3.20        1.76     16.79 o
 -10   2   2       24.33       24.49     10.38 o
  -9   2   2      514.76      562.90     27.23 o
  -8   2   2        0.62       -8.95      6.54 o
  -7   2   2       25.04       30.63      7.72 o
  -6   2   2      398.36      407.82     11.08 o
  -5   2   2       27.73       27.00      5.87 o
  -4   2   2      930.35      841.34     34.50 o
  -3   2   2       26.80       19.82      4.78 o
  -2   2   2      137.93      140.26      5.14 o
  -1   2   2     2539.66     2525.86     61.28 o
   0   2   2      212.43      186.21      6.07 o
   1   2   2      361.32      349.89     13.16 o
   2   2   2     1158.85     1081.59     19.19 o
   3   2   2       64.88       69.89     10.44 o
   4   2   2      178.00      164.80      6.42 o
   5   2   2      110.02      108.42      9.53 o
   6   2   2        1.19       14.52      7.26 o
   7   2   2       29.82       26.15      6.07 o
   8   2   2       20.13       18.49     11.80 o
   9   2   2        1.69       -3.32      7.20 o
  10   2   2        0.78      -11.61     10.44 o
  11   2   2       15.17       29.96     19.97 o
 -12   3   2       15.31       13.69      6.35 o
 -11   3   2       27.76       23.60     14.52 o
 -10   3   2        5.17       12.26      7.70 o
  -9   3   2        2.69        4.28      6.54 o
  -8   3   2      106.20      104.29     23.60 o
  -7   3   2       28.52        0.91      5.43 o
  -6   3   2       61.36       81.02      9.08 o
  -5   3   2      110.21      137.95     13.62 o
  -4   3   2      109.42       94.82      5.02 o
  -3   3   2      103.61      125.47      4.78 o
  -2   3   2       36.83       36.91      6.54 o
  -1   3   2       10.89       17.55     14.07 o
   0   3   2       37.09       66.17      9.08 o
   1   3   2       13.32       11.15     38.58 o
   2   3   2      235.63      269.71     11.35 o
   3   3   2        0.00       16.79      5.14 o
   4   3   2       48.28       36.70      9.53 o
   5   3   2      221.69      265.89     12.26 o
   6   3   2       18.39       39.92     16.79 o
   7   3   2       29.13       48.92      6.31 o
   8   3   2       85.09       81.34      7.62 o
   9   3   2       47.59       80.76     13.16 o
  10   3   2        2.48       18.34      7.55 o
  11   3   2       10.29       17.25     17.25 o
 -12   4   2       11.41        4.54     17.25 o
 -11   4   2        7.43       89.87     16.34 o
 -10   4   2       12.53        2.90      8.17 o
  -9   4   2        1.64      -11.78      7.85 o
  -8   4   2       30.35       31.35      9.53 o
  -7   4   2       30.65       19.25      7.26 o
  -6   4   2        0.17       -0.14      6.07 o
  -5   4   2       25.58       14.12     11.80 o
  -4   4   2       44.48       42.55      6.07 o
  -3   4   2        6.24       12.03      9.99 o
  -2   4   2        2.63       10.52      5.21 o
  -1   4   2        7.83        4.94      3.18 o
   0   4   2        4.10       -0.30      4.99 o
   1   4   2        0.44       -1.82      5.92 o
   2   4   2       11.35       -0.43      4.78 o
   3   4   2       16.50       32.39      5.21 o
   4   4   2       23.94       11.12      6.35 o
   5   4   2        1.75        0.00      7.72 o
   6   4   2       47.97       47.40     24.51 o
   7   4   2       52.53       58.56      7.20 o
   8   4   2        2.39       -2.95      6.32 o
   9   4   2       67.86       58.07     14.52 o
  10   4   2       93.64       77.89     12.20 o
 -12   5   2        8.53       -2.38      9.16 o
 -11   5   2       48.09      101.67     16.34 o
 -10   5   2        0.04       -9.08      8.05 o
  -9   5   2       17.54        7.39     24.51 o
  -8   5   2       10.15       -7.84      6.72 o
  -7   5   2       16.75       -4.54      5.43 o
  -6   5   2       75.22       38.98      5.02 o
  -5   5   2      156.22      141.29     39.03 o
  -4   5   2        1.58       13.11      5.67 o
  -3   5   2      174.28      170.57     12.71 o
  -2   5   2      708.89      734.19     19.97 o
  -1   5   2      158.33      152.18      4.36 o
   0   5   2       15.34       36.48     10.46 o
   1   5   2      421.32      404.10     26.33 o
   2   5   2      232.28      271.64     20.43 o
   3   5   2       16.66        0.78      5.06 o
   4   5   2       96.87       87.01      6.19 o
   5   5   2       59.26       39.11      5.49 o
   6   5   2       21.00       17.25      9.99 o
   7   5   2       11.53        0.51      7.26 o
   8   5   2        0.11        4.17      7.82 o
   9   5   2       14.59       -0.64      9.37 o
  10   5   2        1.42       -7.26     16.34 o
 -12   6   2        4.61       23.75     11.75 o
 -11   6   2       11.59        6.30     11.80 o
 -10   6   2       50.79       50.36      8.51 o
  -9   6   2        0.14       -3.84     11.35 o
  -8   6   2        4.27       10.44      5.78 o
  -7   6   2      170.14      163.46     11.80 o
  -6   6   2        0.93        0.91      5.43 o
  -5   6   2        0.91        3.63      5.45 o
  -4   6   2      836.80      786.05     42.67 o
  -3   6   2        0.49        6.29      8.62 o
  -2   6   2       22.86       23.67      6.50 o
  -1   6   2     1423.51     1375.01     26.29 o
   0   6   2       52.94       48.97     11.80 o
   1   6   2        9.72       19.59     34.95 o
   2   6   2      690.49      681.16     24.06 o
   3   6   2       44.49       40.43      9.99 o
   4   6   2        0.68        7.30      6.35 o
   5   6   2       96.06       85.14      6.69 o
   6   6   2        1.19       16.20     10.89 o
   7   6   2        0.11       12.09     10.89 o
   8   6   2        0.64        3.63      9.99 o
   9   6   2        1.57       16.78     15.43 o
 -12   7   2        2.37       -1.58     11.41 o
 -11   7   2        0.59       14.09      9.81 o
 -10   7   2       32.26       48.02      9.08 o
  -9   7   2       11.00       -0.87      6.72 o
  -8   7   2        6.64       20.88      6.54 o
  -7   7   2       84.64      105.92     19.06 o
  -6   7   2       38.27       31.99      6.72 o
  -5   7   2       24.46       20.92      5.14 o
  -4   7   2       96.22       99.51      5.90 o
  -3   7   2        3.32      -13.62      9.08 o
  -2   7   2        9.14       29.89     28.14 o
  -1   7   2        0.63       -2.02      4.35 o
   0   7   2       11.13       -0.35     10.44 o
   1   7   2       19.49       14.77      9.56 o
   2   7   2      155.44      182.21     11.80 o
   3   7   2        1.74       -8.78     26.33 o
   4   7   2       73.04       94.30      9.53 o
   5   7   2      211.85      186.62     21.79 o
   6   7   2        0.35       16.34      6.04 o
   7   7   2       90.44      124.17     23.15 o
   8   7   2      110.94      114.03     19.06 o
   9   7   2       14.69       37.22     22.69 o
 -11   8   2        4.33       35.56     29.50 o
 -10   8   2       45.46       30.65      7.39 o
  -9   8   2       16.97       26.50      9.53 o
  -8   8   2        6.73        3.06      7.01 o
  -7   8   2       46.22       38.65      6.32 o
  -6   8   2       48.98       36.76      9.08 o
  -5   8   2      164.04      159.04      7.36 o
  -4   8   2        0.12       -0.43      5.21 o
  -3   8   2       77.03       80.56     11.80 o
  -2   8   2      498.67      549.45     19.80 o
  -1   8   2       43.77       38.71      3.63 o
   0   8   2       18.86      -10.01     32.23 o
   1   8   2      356.07      349.24     27.23 o
   2   8   2        0.09        1.82      6.54 o
   3   8   2        1.70        4.31      9.53 o
   4   8   2       61.79       80.33     15.43 o
   5   8   2      105.55      107.58     11.80 o
   6   8   2       12.94       17.44     10.44 o
   7   8   2        0.00        0.34      9.34 o
   8   8   2      243.44      266.36     34.95 o
 -11   9   2       13.29       11.80     28.60 o
 -10   9   2      111.16      134.20     17.25 o
  -9   9   2        0.10        5.57      7.20 o
  -8   9   2       21.08       18.88      6.81 o
  -7   9   2      537.16      550.25     18.61 o
  -6   9   2        0.03       10.13      5.87 o
  -5   9   2        4.35        9.38      4.06 o
  -4   9   2     1068.57     1126.69     29.23 o
  -3   9   2       26.53       22.86      8.17 o
  -2   9   2      314.75      288.29     13.62 o
  -1   9   2      667.08      626.27     15.25 o
   0   9   2      200.81      189.67     13.16 o
   1   9   2     1051.55     1012.34     27.19 o
   2   9   2       69.69       79.95      8.05 o
   3   9   2      422.42      496.98     19.97 o
   4   9   2      971.81      939.36     23.23 o
   5   9   2       13.65       22.48      8.64 o
   6   9   2      328.34      304.97     12.59 o
   7   9   2      342.89      433.02     20.88 o
 -11  10   2       74.07       55.43     16.78 o
 -10  10   2       31.72       28.32     10.44 o
  -9  10   2       80.04      110.33     17.25 o
  -8  10   2      227.67      241.89     35.40 o
  -7  10   2      186.53      170.45     10.89 o
  -6  10   2      565.00      604.43     15.07 o
  -5  10   2      491.51      440.46     35.86 o
  -4  10   2     1204.30     1291.79     52.65 o
  -3  10   2     1917.23     1989.28     61.73 o
  -2  10   2      792.57      751.14     30.86 o
  -1  10   2     3949.80     4036.94     81.70 o
   0  10   2     2576.23     2550.52     57.56 o
   1  10   2      800.51      764.94     78.07 o
   2  10   2     5783.05     6111.84    279.60 o
   3  10   2     1134.83     1096.25     30.89 o
   4  10   2      521.36      495.14     53.11 o
   5  10   2     4738.22     4932.93    106.21 o
   6  10   2       92.32       37.22     16.34 o
   7  10   2      286.01      345.87     19.97 o
 -10  11   2       47.74       10.89     19.97 o
  -9  11   2      128.61      110.99     17.25 o
  -8  11   2        0.52       -7.01      6.97 o
  -7  11   2       27.43       23.52     10.89 o
  -6  11   2      191.01      204.93     24.96 o
  -5  11   2        1.44        1.40      8.05 o
  -4  11   2        9.21       -5.52     11.80 o
  -3  11   2      238.00      249.54     11.99 o
  -2  11   2       33.81       14.52     25.42 o
  -1  11   2      136.32      113.47      6.35 o
   0  11   2      403.33      459.34     13.62 o
   1  11   2      129.98      127.09     10.89 o
   2  11   2      135.35      136.17     12.71 o
   3  11   2      710.43      738.03     29.05 o
   4  11   2      162.02      144.34     14.52 o
   5  11   2       13.60       15.43     10.89 o
   6  11   2      820.45      818.83     36.31 o
  -9  12   2        3.99       11.80     28.14 o
  -8  12   2       47.79       32.29     16.34 o
  -7  12   2       20.31       28.78      8.03 o
  -6  12   2        0.01        1.12     16.79 o
  -5  12   2       33.14       20.67     20.43 o
  -4  12   2        0.54      -11.35      8.62 o
  -3  12   2        4.16       -9.04     19.52 o
  -2  12   2        8.77      -29.05     26.33 o
  -1  12   2       34.39       21.79      4.54 o
   0  12   2       44.83       21.79      5.45 o
   1  12   2      138.52      132.54     11.80 o
   2  12   2       67.41       58.10      9.99 o
   3  12   2       93.77       94.41     13.62 o
   4  12   2      185.15      195.17     15.43 o
  -8  13   2       79.08      109.84     26.33 o
  -7  13   2      113.36       80.90     24.06 o
  -6  13   2       12.36        8.03      7.70 o
  -5  13   2       34.93       33.42     10.21 o
  -4  13   2      162.12      142.39      9.29 o
  -3  13   2        1.44      -16.34     10.89 o
  -2  13   2        2.39       -1.82     29.96 o
  -1  13   2       85.66       86.24      4.54 o
   0  13   2       62.22       59.01      8.17 o
   1  13   2       25.41       22.69      9.08 o
   2  13   2        0.61       -4.54     24.51 o
   3  13   2      314.41      338.61     30.86 o
  -7  14   2       46.99       98.04     22.69 o
  -6  14   2      138.27      204.25     26.33 o
  -5  14   2       13.46       -3.63     19.97 o
  -4  14   2       29.20       43.57     19.97 o
  -3  14   2      285.44      271.43     34.50 o
  -2  14   2       14.88       17.25     28.14 o
  -1  14   2        8.66        9.99     18.16 o
   0  14   2      305.21      328.62     34.50 o
   1  14   2        0.23      -38.13     25.42 o
  -3  15   2       52.31       68.08     28.14 o
  -2  15   2       94.64      133.45     29.05 o
  -1 -15   3      424.12      422.12     17.25 o
   0 -15   3      430.01      367.65     19.97 o
   1 -15   3       75.17       45.39     10.89 o
   2 -15   3      201.24      225.13     12.71 o
   3 -15   3      752.55      702.63     26.33 o
   4 -15   3       61.77       67.18      9.99 o
   5 -15   3       10.38       22.69      8.17 o
  -3 -14   3      221.51      236.03     14.52 o
  -2 -14   3        9.55        3.63     10.89 o
  -1 -14   3       29.03       17.25     10.89 o
   0 -14   3      411.58      406.69     20.88 o
   1 -14   3      222.28      213.33      9.99 o
   2 -14   3       90.44      119.83      9.08 o
   3 -14   3      400.30      391.26     13.62 o
   4 -14   3      699.15      723.63     29.96 o
   5 -14   3      119.63      108.58      8.12 o
   6 -14   3      180.18      158.86      8.17 o
   7 -14   3      799.86      836.98     35.40 o
  -5 -13   3       89.89       96.23     11.80 o
  -4 -13   3        0.73        5.45      9.99 o
  -3 -13   3        0.99       -9.99     13.62 o
  -2 -13   3      127.63      119.83     12.71 o
  -1 -13   3        0.59       18.16      9.08 o
   0 -13   3       10.51        6.35      4.54 o
   1 -13   3       60.53       72.62      7.26 o
   2 -13   3        8.35        7.26      6.35 o
   3 -13   3       13.16        8.17      5.45 o
   4 -13   3       14.54       16.72      7.26 o
   5 -13   3        2.98       20.02     25.42 o
   6 -13   3       11.65        7.93      4.78 o
   7 -13   3       20.83       52.68     64.45 o
   8 -13   3        6.72       -8.17     18.16 o
  -6 -12   3       34.39       29.05     13.62 o
  -5 -12   3      101.30      114.38     13.62 o
  -4 -12   3      146.44      121.64     13.62 o
  -3 -12   3       60.64       34.50     13.62 o
  -2 -12   3        5.60        0.00      8.17 o
  -1 -12   3      362.79      337.70     11.80 o
   0 -12   3        3.96       17.25      6.35 o
   1 -12   3       35.40       39.94      7.26 o
   2 -12   3      403.97      365.84     13.62 o
   3 -12   3       26.29       19.06      5.68 o
   4 -12   3       52.92       54.18     19.97 o
   5 -12   3      330.41      330.19      9.74 o
   6 -12   3       30.80       35.02      7.26 o
   7 -12   3       15.53       20.88      9.99 o
   8 -12   3      130.62       96.48     18.61 o
   9 -12   3        0.23       -2.78     10.58 o
  -7 -11   3       65.71       92.59     12.71 o
  -6 -11   3       82.05       88.06     13.62 o
  -5 -11   3       39.61       45.39      4.54 o
  -4 -11   3       61.11       55.38      4.54 o
  -3 -11   3      360.85      364.02     10.89 o
  -2 -11   3       24.29       18.16      4.54 o
  -1 -11   3       12.33        5.45      5.45 o
   0 -11   3      559.43      553.75     16.34 o
   1 -11   3        0.84        1.82      7.26 o
   2 -11   3        4.09      -10.89      7.26 o
   3 -11   3      317.92      340.23     36.77 o
   4 -11   3       14.35       17.97      4.87 o
   5 -11   3       41.55       33.05      4.53 o
   6 -11   3       36.46       42.94      6.54 o
   7 -11   3       48.71       50.91      8.17 o
   8 -11   3       80.49       79.52     17.25 o
   9 -11   3       40.66       25.71      8.92 o
  10 -11   3       30.29        9.99     30.86 o
  -8 -10   3        4.52       19.06      9.99 o
  -7 -10   3        1.79        9.08     10.89 o
  -6 -10   3       15.93       24.51      6.35 o
  -5 -10   3       12.30       13.62      5.45 o
  -4 -10   3        4.99       15.43      6.35 o
  -3 -10   3       21.38       34.50      6.35 o
  -2 -10   3        9.91        1.82      5.45 o
  -1 -10   3        2.35        6.35      5.45 o
   0 -10   3        6.02       -1.82      5.45 o
   1 -10   3       12.46        8.17      6.35 o
   2 -10   3        1.28       -3.73     19.97 o
   3 -10   3        6.31       -2.46      5.06 o
   4 -10   3       40.92       17.82      4.53 o
   5 -10   3        0.55       -6.20      4.14 o
   6 -10   3       16.74       14.63      5.36 o
   7 -10   3       88.86       84.33     19.52 o
   8 -10   3       34.45       39.80      5.92 o
   9 -10   3        0.00        2.16      8.17 o
  10 -10   3      112.01      115.62     34.04 o
  -9  -9   3        6.92       12.71     19.06 o
  -8  -9   3       84.83       64.45     11.80 o
  -7  -9   3       25.42       18.16      8.17 o
  -6  -9   3        2.76        5.45      6.35 o
  -5  -9   3       50.29       49.02      6.35 o
  -4  -9   3       28.17       30.86      6.35 o
  -3  -9   3        1.27       20.88     12.71 o
  -2  -9   3       48.14       19.97      5.45 o
  -1  -9   3       56.96       41.76      6.35 o
   0  -9   3       13.61       -9.08      6.35 o
   1  -9   3       17.52       18.16      6.35 o
   2  -9   3       55.45       43.78     14.52 o
   3  -9   3        2.38        2.18      4.53 o
   4  -9   3        0.56        9.99      4.36 o
   5  -9   3        9.15        3.29      4.67 o
   6  -9   3       25.67       19.67      4.67 o
   7  -9   3        0.45       -0.82      5.59 o
   8  -9   3        1.07       -6.83      6.81 o
   9  -9   3       12.52       12.03      6.32 o
  10  -9   3        0.80        2.27      9.63 o
  11  -9   3        2.05       23.73     12.92 o
  -9  -8   3       58.67       77.16     19.06 o
  -8  -8   3       16.34       16.34      6.35 o
  -7  -8   3      372.89      361.75     27.69 o
  -6  -8   3      284.52      269.61      9.99 o
  -5  -8   3        1.71       -8.17      5.45 o
  -4  -8   3      808.62     1023.99     23.60 o
  -3  -8   3      827.30      952.27     29.05 o
  -2  -8   3       16.00       22.69      6.35 o
  -1  -8   3      586.79      795.22     23.60 o
   0  -8   3      556.47      635.45     16.34 o
   1  -8   3       74.22       79.89      7.26 o
   2  -8   3      345.03      416.38     12.41 o
   3  -8   3       37.28       56.95      5.90 o
   4  -8   3      281.77      301.76      9.08 o
   5  -8   3      181.42      214.72      9.53 o
   6  -8   3        2.47       -3.24      4.36 o
   7  -8   3      246.07      259.42     21.33 o
   8  -8   3       39.60       37.61      6.97 o
   9  -8   3       16.72       30.35      8.92 o
  10  -8   3      102.62      122.47     36.31 o
  11  -8   3        6.70       -7.97      8.51 o
 -10  -7   3        1.75       25.42     16.34 o
  -9  -7   3        7.05       16.34     10.44 o
  -8  -7   3       66.71       74.21      8.17 o
  -7  -7   3       19.42       15.03      5.67 o
  -6  -7   3       16.83       21.56      7.72 o
  -5  -7   3        0.63       -9.80      6.54 o
  -4  -7   3       68.34       69.90      8.17 o
  -3  -7   3       35.10       31.77      9.08 o
  -2  -7   3      161.01      164.31     11.80 o
  -1  -7   3       15.12        9.99      7.26 o
   0  -7   3     1210.85     1254.57     29.05 o
   1  -7   3      625.08      641.09     17.29 o
   2  -7   3      134.81      113.11      5.90 o
   3  -7   3     2152.47     2267.48     47.21 o
   4  -7   3      266.73      236.70     14.98 o
   5  -7   3      269.19      237.98      8.62 o
   6  -7   3      918.65      949.97     16.13 o
   7  -7   3        0.19       13.28      5.02 o
   8  -7   3      108.06       86.99      6.07 o
   9  -7   3      225.80      212.73     18.16 o
  10  -7   3       48.12       42.70     20.43 o
  11  -7   3       10.30        5.90      8.99 o
 -10  -6   3      196.84      263.26     22.69 o
  -9  -6   3      503.96      488.79     14.72 o
  -8  -6   3      450.26      379.07     24.06 o
  -7  -6   3      463.99      468.70     12.09 o
  -6  -6   3      743.65      747.29     16.22 o
  -5  -6   3     3144.51     3472.72    190.64 o
  -4  -6   3      811.84      811.46     26.33 o
  -3  -6   3      794.67      841.52     22.69 o
  -2  -6   3     6977.03     8130.17    195.17 o
  -1  -6   3      599.09      616.39     19.06 o
   0  -6   3      400.36      535.60     15.43 o
   1  -6   3     6235.30     7269.81    142.98 o
   2  -6   3       43.35       54.19      4.53 o
   3  -6   3      394.36      432.12     25.42 o
   4  -6   3     2369.49     2700.06     39.47 o
   5  -6   3       11.86       11.59      4.14 o
   6  -6   3      415.05      429.31      9.93 o
   7  -6   3      291.21      320.85     13.62 o
   8  -6   3       11.21       21.81      6.04 o
   9  -6   3      195.12      220.25     19.06 o
  10  -6   3       16.33        5.64      7.72 o
  11  -6   3        5.39       -2.72      7.70 o
 -11  -5   3      371.81      376.73     42.67 o
 -10  -5   3        7.42       -5.75      7.26 o
  -9  -5   3       19.77       25.42      6.42 o
  -8  -5   3      766.94      731.67     19.41 o
  -7  -5   3      102.77       91.05     13.62 o
  -6  -5   3       27.73       30.53      5.21 o
  -5  -5   3      906.54      950.32     66.72 o
  -4  -5   3     1829.79     1871.24     73.98 o
  -3  -5   3        8.87        4.54      7.26 o
  -2  -5   3      274.46      345.87     12.71 o
  -1  -5   3    13053.42    13051.29    420.31 o
   0  -5   3        0.01       -5.45      6.35 o
   1  -5   3        0.00       -1.01      5.43 o
   2  -5   3    15117.71    15848.05    257.05 o
   3  -5   3        2.55       11.47      3.63 o
   4  -5   3       57.23       62.50     11.80 o
   5  -5   3     3919.52     4092.17     59.35 o
   6  -5   3        4.33        4.54      3.85 o
   7  -5   3       38.71       29.70      4.78 o
   8  -5   3      807.52      804.18     17.88 o
   9  -5   3        3.12        8.25      9.99 o
  10  -5   3        8.79       11.80      9.46 o
  11  -5   3      144.29      145.95     16.79 o
 -11  -4   3       74.42       94.41     33.59 o
 -10  -4   3        0.29        7.26     10.89 o
  -9  -4   3        6.84       -0.38      5.87 o
  -8  -4   3      117.96      122.99      7.20 o
  -7  -4   3       16.20        2.77      5.49 o
  -6  -4   3       82.15       88.28      7.72 o
  -5  -4   3      250.77      242.74     17.70 o
  -4  -4   3      283.93      308.81     16.34 o
  -3  -4   3      612.62      662.69     17.25 o
  -2  -4   3      137.77      108.03      7.26 o
  -1  -4   3      398.02      354.04     13.62 o
   0  -4   3     1695.03     1678.50     43.57 o
   1  -4   3      209.41      175.29     21.79 o
   2  -4   3      130.79      119.02     13.62 o
   3  -4   3      581.50      574.22      8.99 o
   4  -4   3      548.92      490.45     10.89 o
   5  -4   3      660.84      614.30     20.88 o
   6  -4   3        0.00       -6.67      5.43 o
   7  -4   3      233.21      223.50     14.07 o
   8  -4   3      340.42      359.39     14.98 o
   9  -4   3       45.88       56.40     11.35 o
  10  -4   3       52.28       39.17      9.08 o
  11  -4   3       83.67       87.05     10.46 o
 -11  -3   3      106.48       39.94     21.79 o
 -10  -3   3      165.99      152.54     14.52 o
  -9  -3   3      109.38      115.43     25.87 o
  -8  -3   3      105.97      113.62     14.98 o
  -7  -3   3       93.97      101.93     15.43 o
  -6  -3   3       17.38       10.73     15.89 o
  -5  -3   3     1307.07     1231.35     22.73 o
  -4  -3   3       68.98       65.63      4.14 o
  -3  -3   3      525.81      553.81     40.40 o
  -2  -3   3     2396.07     2422.31     83.06 o
  -1  -3   3      189.20      149.79      9.08 o
   0  -3   3      312.07      301.68     13.62 o
   1  -3   3      513.99      544.54     13.16 o
   2  -3   3      262.33      269.01     11.35 o
   3  -3   3       35.17       54.68      5.45 o
   4  -3   3        1.27       -1.82      4.67 o
   5  -3   3      155.78      153.60      7.85 o
   6  -3   3      151.32      165.70      8.62 o
   7  -3   3        5.78       13.90      5.87 o
   8  -3   3       66.84       66.24     10.89 o
   9  -3   3       66.50       46.54      9.53 o
  10  -3   3        2.18        2.68     13.16 o
  11  -3   3       38.47       24.82      8.17 o
 -12  -2   3      171.90      126.18     18.16 o
 -11  -2   3      573.13      630.54     38.58 o
 -10  -2   3       66.26       74.33     33.13 o
  -9  -2   3      247.21      225.72      8.51 o
  -8  -2   3      532.07      597.56     26.78 o
  -7  -2   3        6.35       21.36      5.90 o
  -6  -2   3      399.39      423.86     21.33 o
  -5  -2   3        7.14       -2.42      4.06 o
  -4  -2   3      926.30      759.50     14.77 o
  -3  -2   3      640.64      652.12     29.05 o
  -2  -2   3     3763.50     3409.24     98.04 o
  -1  -2   3     6865.01     6505.49    105.27 o
   0  -2   3     2016.15     1742.51     26.95 o
   1  -2   3     7171.96     6797.62    158.86 o
   2  -2   3     7246.98     6894.39    140.71 o
   3  -2   3     1440.88     1225.04     17.84 o
   4  -2   3     1045.97     1092.33     18.32 o
   5  -2   3     1921.30     2008.61     34.68 o
   6  -2   3      177.40      166.13      7.12 o
   7  -2   3       10.97        1.59      7.39 o
   8  -2   3      378.28      327.86     14.07 o
   9  -2   3       10.97       21.74      8.62 o
  10  -2   3       12.94        9.35      7.82 o
  11  -2   3       77.85       66.52     11.50 o
 -12  -1   3       32.41       58.10     19.06 o
 -11  -1   3        3.42       13.42      9.99 o
 -10  -1   3      329.31      342.49     13.52 o
  -9  -1   3      212.94      199.56     10.89 o
  -8  -1   3        8.12        9.08     12.71 o
  -7  -1   3       95.87      106.14      6.19 o
  -6  -1   3      426.02      422.06     10.44 o
  -5  -1   3       14.83       14.75      4.13 o
  -4  -1   3      141.35      132.99     19.06 o
  -3  -1   3      487.87      407.17     11.11 o
  -2  -1   3        2.00       10.67      4.99 o
  -1  -1   3      861.30      843.00     30.86 o
   0  -1   3      293.08      282.40     27.69 o
   1  -1   3      239.06      204.59      7.20 o
   2  -1   3      325.38      287.87      9.06 o
   3  -1   3      477.65      492.82     24.51 o
   4  -1   3      102.80       76.13      6.72 o
   5  -1   3        1.74        9.08      7.72 o
   6  -1   3      264.76      275.18      8.65 o
   7  -1   3        0.81       14.09      6.07 o
   8  -1   3       12.52       16.58      6.07 o
   9  -1   3       54.34       48.11      9.63 o
  10  -1   3        4.64      -14.22     10.56 o
  11  -1   3        7.05       13.88      9.81 o
 -12   0   3      276.95      267.80     20.88 o
 -11   0   3       14.42        6.96      6.50 o
 -10   0   3      337.09      353.05     44.48 o
  -9   0   3      605.91      621.91     14.60 o
  -8   0   3        1.88        6.41      5.21 o
  -7   0   3      222.50      222.88      7.55 o
  -6   0   3      418.74      488.60     16.34 o
  -5   0   3      154.76       88.38     14.07 o
  -4   0   3       54.64       26.48      9.99 o
  -3   0   3       10.92       -1.43     10.89 o
  -2   0   3      190.48      172.90      4.78 o
  -1   0   3        4.27       23.60      2.84 o
   0   0   3      343.55      369.58      8.99 o
   1   0   3       26.61       19.06      5.43 o
   2   0   3       11.00       10.26      6.35 o
   3   0   3        9.04       19.67     15.43 o
   4   0   3       95.92      107.61      8.05 o
   5   0   3        9.01        8.96      9.53 o
   6   0   3        5.18        6.93      5.87 o
   7   0   3        4.80      -10.21      6.81 o
   8   0   3        5.80       20.35      7.26 o
   9   0   3        0.45        3.77      8.27 o
  10   0   3       19.13        8.30      7.38 o
  11   0   3        1.82       12.17      8.23 o
 -12   1   3      443.79      366.75     32.68 o
 -11   1   3        1.05       20.52      8.64 o
 -10   1   3      113.97      104.58      8.00 o
  -9   1   3      210.19      244.72      8.92 o
  -8   1   3        1.34        6.74     12.26 o
  -7   1   3       11.88        9.53     13.62 o
  -6   1   3        1.99        4.84     12.71 o
  -5   1   3      145.60      167.48     21.33 o
  -4   1   3      135.95      136.96     12.71 o
  -3   1   3       47.30       32.95      5.36 o
  -2   1   3     2544.20     2419.28     34.02 o
  -1   1   3       10.32        1.59     12.26 o
   0   1   3        7.78        4.54      3.85 o
   1   1   3     3336.16     3144.72    105.76 o
   2   1   3      126.93      113.98     10.44 o
   3   1   3       62.41       61.43      6.81 o
   4   1   3     1045.61     1017.86     20.85 o
   5   1   3       66.26       62.65      6.72 o
   6   1   3        1.70       -2.19      5.43 o
   7   1   3      142.36      138.46     12.26 o
   8   1   3        8.75       11.76      6.72 o
   9   1   3        2.16        8.81      8.62 o
  10   1   3       11.23       11.19      8.38 o
  11   1   3        0.35        4.99     10.91 o
 -12   2   3       99.32       97.13     17.25 o
 -11   2   3      124.36      115.13      9.99 o
 -10   2   3        4.64       16.05     33.13 o
  -9   2   3      147.89      160.98      8.90 o
  -8   2   3      240.37      225.39     19.97 o
  -7   2   3      242.31      239.91     15.43 o
  -6   2   3      342.55      331.76     10.46 o
  -5   2   3      209.77      236.63      8.27 o
  -4   2   3     2602.42     2653.69     38.50 o
  -3   2   3      394.18      352.45     10.03 o
  -2   2   3      185.92      198.45     11.80 o
  -1   2   3     7443.17     7144.14    134.84 o
   0   2   3      143.08      174.43     22.24 o
   1   2   3      611.81      593.83     10.27 o
   2   2   3     5017.74     4982.51     75.82 o
   3   2   3        2.40       17.74      6.31 o
   4   2   3      560.20      539.69     12.41 o
   5   2   3      894.60      917.58     19.97 o
   6   2   3       22.59       18.28      5.90 o
   7   2   3      184.70      195.03     16.34 o
   8   2   3       96.84       82.64      7.39 o
   9   2   3       17.35        4.18     11.80 o
  10   2   3        7.99       13.55      8.05 o
  11   2   3        6.86       25.42     18.16 o
 -12   3   3        3.83       19.41      7.56 o
 -11   3   3       22.90       14.52     12.71 o
 -10   3   3       74.06      104.34      9.29 o
  -9   3   3       51.30       37.97      6.97 o
  -8   3   3      104.78      102.48     11.35 o
  -7   3   3      337.18      351.65     10.41 o
  -6   3   3      166.36      182.57     12.26 o
  -5   3   3      172.12      181.19      6.97 o
  -4   3   3      536.55      504.98     10.58 o
  -3   3   3      229.89      206.97     12.71 o
  -2   3   3       61.26       45.42     14.98 o
  -1   3   3       85.50       57.46      9.08 o
   0   3   3      255.80      218.47     25.87 o
   1   3   3       15.56       19.46      4.14 o
   2   3   3       57.32       64.19      5.43 o
   3   3   3      275.34      282.89     12.71 o
   4   3   3       12.58       16.46      4.99 o
   5   3   3       78.95       70.42     13.62 o
   6   3   3      100.14      113.07     14.52 o
   7   3   3       34.56       18.87     14.07 o
   8   3   3       20.88        3.76      8.92 o
   9   3   3       41.74       52.46      8.90 o
  10   3   3       54.92       44.01     11.11 o
 -12   4   3        2.56        0.77     13.16 o
 -11   4   3        0.12       11.51     37.22 o
 -10   4   3       10.47       33.89      7.26 o
  -9   4   3       34.45       50.23      6.07 o
  -8   4   3       52.83       44.27      6.32 o
  -7   4   3       14.53       20.95      6.81 o
  -6   4   3      284.43      286.86     29.50 o
  -5   4   3      465.33      413.87     24.06 o
  -4   4   3       18.69        8.62      5.14 o
  -3   4   3     1058.90      978.54     28.14 o
  -2   4   3     1357.18     1215.48     46.30 o
  -1   4   3      317.94      258.50      6.97 o
   0   4   3     1140.70     1050.76     25.00 o
   1   4   3      901.97      817.29     23.15 o
   2   4   3      314.73      278.71     13.16 o
   3   4   3      459.07      430.64     18.61 o
   4   4   3      152.32      137.53     11.80 o
   5   4   3       83.71       91.03      5.67 o
   6   4   3      124.42      124.24     15.43 o
   7   4   3        0.25        5.40      5.87 o
   8   4   3        2.21       -1.96      8.05 o
   9   4   3       31.01       46.05     14.07 o
  10   4   3       29.02       10.32      8.64 o
 -12   5   3        5.56        7.83     10.03 o
 -11   5   3        0.00       13.14     11.80 o
 -10   5   3       46.17       37.80     18.61 o
  -9   5   3       39.50       28.50      9.53 o
  -8   5   3       13.23        4.36      6.32 o
  -7   5   3       73.67       71.73      6.97 o
  -6   5   3       70.12       72.22      6.07 o
  -5   5   3      122.71      110.07     11.80 o
  -4   5   3       98.24       79.83      6.54 o
  -3   5   3        9.27        7.32      6.81 o
  -2   5   3      165.24      189.94     15.43 o
  -1   5   3       29.37       33.85      3.49 o
   0   5   3       51.25       28.75     10.23 o
   1   5   3        2.58        4.65      9.74 o
   2   5   3       42.16       70.84     17.70 o
   3   5   3      249.05      266.74     13.16 o
   4   5   3      188.13      221.51     13.62 o
   5   5   3      111.67      111.38     16.34 o
   6   5   3      222.86      229.69      9.74 o
   7   5   3      263.17      296.53     19.52 o
   8   5   3      104.00      107.94      9.99 o
   9   5   3       77.75       88.74     10.46 o
 -12   6   3       32.87       -4.66     11.99 o
 -11   6   3        0.00        6.04     16.79 o
 -10   6   3        1.14        8.90     19.52 o
  -9   6   3       68.10       65.49      7.20 o
  -8   6   3        0.00        7.46     10.44 o
  -7   6   3       56.53       56.79      6.07 o
  -6   6   3       69.94       71.75      6.42 o
  -5   6   3        4.79       -9.80      6.54 o
  -4   6   3      395.69      355.56     12.09 o
  -3   6   3        2.52       24.15      7.55 o
  -2   6   3       55.61       65.66     12.71 o
  -1   6   3      874.65      857.34     21.47 o
   0   6   3       89.58       69.58     15.89 o
   1   6   3       84.37       86.84     16.79 o
   2   6   3      621.84      663.43     45.39 o
   3   6   3       79.79       80.64      4.87 o
   4   6   3       47.48       35.36      6.81 o
   5   6   3      145.80      148.40      7.94 o
   6   6   3        0.12        5.76      7.22 o
   7   6   3       34.91       32.49     20.43 o
   8   6   3        0.01        2.61      8.62 o
   9   6   3       32.57       43.12     14.12 o
 -12   7   3        6.77       11.87     13.15 o
 -11   7   3       11.67      -13.70     23.15 o
 -10   7   3      106.11      104.99      8.05 o
  -9   7   3        6.80        3.93      6.50 o
  -8   7   3       57.68       69.42      8.90 o
  -7   7   3       63.85       55.14     10.44 o
  -6   7   3      282.30      274.70     13.62 o
  -5   7   3       71.96       56.31      9.08 o
  -4   7   3        6.41       17.70      6.35 o
  -3   7   3     1417.49     1557.09     62.64 o
  -2   7   3        0.05        4.54     28.14 o
  -1   7   3        0.21        8.52      6.35 o
   0   7   3     1645.30     1690.33    101.67 o
   1   7   3       81.20       93.27     16.34 o
   2   7   3        2.57       -2.72     12.71 o
   3   7   3      553.17      575.65     19.13 o
   4   7   3       58.64       59.77     12.71 o
   5   7   3        2.33        2.72      5.59 o
   6   7   3       65.86       60.08     26.78 o
   7   7   3       13.28       12.41     19.52 o
   8   7   3        5.43       34.77     10.58 o
 -11   8   3      205.35      203.42     19.52 o
 -10   8   3       23.93       57.23     33.13 o
  -9   8   3      123.32      128.85     21.79 o
  -8   8   3      712.82      711.19     16.13 o
  -7   8   3       52.10       59.34     10.03 o
  -6   8   3      165.08      178.96     24.06 o
  -5   8   3     1929.45     2060.47     35.41 o
  -4   8   3        0.27       -5.45      6.31 o
  -3   8   3      156.41      169.78     31.77 o
  -2   8   3     3067.95     3156.44    103.94 o
  -1   8   3      248.32      265.27      6.32 o
   0   8   3       28.55       38.75     16.79 o
   1   8   3     1507.18     1495.24    142.07 o
   2   8   3      735.91      744.90     21.83 o
   3   8   3        4.10       15.48     22.24 o
   4   8   3      239.95      280.12     25.42 o
   5   8   3      820.67      837.79     18.16 o
   6   8   3       13.60       19.10      6.81 o
   7   8   3       32.43       48.02     16.79 o
   8   8   3      478.03      514.72     23.60 o
 -11   9   3       82.90      116.18     70.35 o
 -10   9   3       75.94      103.70     12.00 o
  -9   9   3      190.21      161.80      9.81 o
  -8   9   3      152.49      176.66     28.14 o
  -7   9   3       20.75       39.90      8.12 o
  -6   9   3      293.92      340.48     18.16 o
  -5   9   3      281.68      267.87     12.26 o
  -4   9   3     1063.98     1085.10     59.91 o
  -3   9   3      459.22      498.09     51.74 o
  -2   9   3      448.96      364.75     15.11 o
  -1   9   3     2803.17     2844.27    107.57 o
   0   9   3      839.53      805.54     30.86 o
   1   9   3      663.05      777.39     21.66 o
   2   9   3     2405.23     2616.21    146.61 o
   3   9   3     1257.49     1319.74     33.24 o
   4   9   3      678.99      741.20     23.49 o
   5   9   3      753.81      767.99     35.40 o
   6   9   3     1058.45     1174.68     42.67 o
   7   9   3      502.50      511.09     29.05 o
 -10  10   3        1.10       43.43     16.13 o
  -9  10   3     2057.09     1945.07     43.16 o
  -8  10   3      425.90      413.21     37.22 o
  -7  10   3      627.06      643.34     15.43 o
  -6  10   3     4232.99     4260.88     76.81 o
  -5  10   3      512.78      516.70     14.95 o
  -4  10   3     2720.17     2876.13     62.32 o
  -3  10   3     4629.72     4847.16     99.22 o
  -2  10   3      316.70      336.20     20.43 o
  -1  10   3     2891.17     2805.14     61.41 o
   0  10   3     1925.11     2051.35     47.52 o
   1  10   3       71.25       63.32     12.71 o
   2  10   3     1017.94     1109.11     29.72 o
   3  10   3      218.96      247.83     16.34 o
   4  10   3       14.57       18.16     12.71 o
   5  10   3      101.69       82.61     11.80 o
   6  10   3       11.05       61.73     19.06 o
 -10  11   3      569.94      516.53     40.85 o
  -9  11   3       46.23       39.70     11.35 o
  -8  11   3      350.60      327.96     13.05 o
  -7  11   3      940.32      915.27     32.68 o
  -6  11   3      878.71      856.81     38.58 o
  -5  11   3      953.06      944.41     22.77 o
  -4  11   3      877.98      838.03     28.60 o
  -3  11   3     3530.92     3651.13     78.94 o
  -2  11   3     1659.13     1784.71     78.07 o
  -1  11   3      442.52      397.61     10.89 o
   0  11   3     5870.21     6123.95    123.46 o
   1  11   3     1866.31     1945.39     57.19 o
   2  11   3      155.05      136.17     13.62 o
   3  11   3     4271.01     4568.91    120.74 o
   4  11   3     1339.97     1328.10     36.31 o
   5  11   3       27.03       16.34      9.08 o
  -9  12   3        1.16       30.86     17.25 o
  -8  12   3        2.81      -13.62      9.08 o
  -7  12   3        2.53        6.52      8.65 o
  -6  12   3        0.01       -5.41     14.98 o
  -5  12   3        6.96       15.30      7.26 o
  -4  12   3        5.93        2.72     12.71 o
  -3  12   3        1.41       -8.17      6.50 o
  -2  12   3        2.77      -28.60     19.06 o
  -1  12   3        0.17      -27.23     18.16 o
   0  12   3       49.16       42.67      5.45 o
   1  12   3       27.89       39.03      8.17 o
   2  12   3       25.71       12.71      9.08 o
   3  12   3      182.96      167.94     20.88 o
   4  12   3      151.51      151.60     19.06 o
  -8  13   3       87.95      137.08     29.96 o
  -7  13   3       23.16       33.76     25.87 o
  -6  13   3        1.48      -25.19     16.79 o
  -5  13   3       17.42       27.87     27.23 o
  -4  13   3       10.31      -11.74      7.83 o
  -3  13   3        6.08       33.59     19.97 o
  -2  13   3        2.73        4.54     19.06 o
  -1  13   3        5.98        6.35     19.97 o
   0  13   3        2.78        5.45      5.45 o
   1  13   3       25.08       17.25      7.26 o
   2  13   3       37.02       66.27     27.23 o
   3  13   3        0.00      -39.49     26.33 o
  -6  14   3       37.55       -3.63     28.14 o
  -5  14   3        1.59       92.59     31.77 o
  -4  14   3        4.78       27.23     27.23 o
  -3  14   3      186.89      216.05     28.14 o
  -2  14   3        0.09      -28.60     19.06 o
  -1  14   3        4.93       28.14     28.14 o
   0  14   3      212.14      196.08     32.68 o
   1  14   3        0.29       16.34     18.16 o
  -2 -15   4       16.95       31.77      8.17 o
  -1 -15   4        4.89       -0.91      9.08 o
   0 -15   4       21.38       35.40     10.89 o
   1 -15   4        8.08        7.26      9.08 o
   2 -15   4        3.40       11.80      7.26 o
   3 -15   4       73.23       88.96      8.17 o
   4 -15   4        5.60       -8.17      9.99 o
   5 -15   4        7.00       17.25     13.62 o
  -4 -14   4       82.50       78.07     12.71 o
  -3 -14   4      270.67      309.56     12.71 o
  -2 -14   4      114.56      114.38     11.80 o
  -1 -14   4      168.99      159.77     11.80 o
   0 -14   4      256.23      264.17     11.80 o
   1 -14   4      217.83      229.67     10.89 o
   2 -14   4      145.19      151.60      8.17 o
   3 -14   4      140.21      154.32      9.08 o
   4 -14   4       97.18       95.04      7.45 o
   5 -14   4       87.62       86.84     31.32 o
   6 -14   4       55.47       46.30      9.08 o
   7 -14   4        1.83        5.45      9.08 o
  -5 -13   4      394.68      447.54     20.88 o
  -4 -13   4       90.67      123.46     12.71 o
  -3 -13   4        0.45       -5.45      9.08 o
  -2 -13   4      284.86      309.56     10.89 o
  -1 -13   4       40.03       30.86      5.45 o
   0 -13   4        2.66       29.05      6.35 o
   1 -13   4        5.38       -5.45      6.35 o
   2 -13   4        8.08        0.00      7.26 o
   3 -13   4       16.15        0.00      5.45 o
   4 -13   4      360.72      293.06     29.50 o
   5 -13   4        6.07       21.53     10.89 o
   6 -13   4      101.71      106.89     20.43 o
   7 -13   4      544.13      481.05     18.61 o
   8 -13   4       40.16       52.21      8.51 o
  -6 -12   4       60.91       39.03     12.71 o
  -5 -12   4       11.86        4.54      9.99 o
  -4 -12   4      404.08      423.94     12.71 o
  -3 -12   4       25.79       13.62      3.63 o
  -2 -12   4        2.46        9.99      6.35 o
  -1 -12   4      711.68      725.32     20.88 o
   0 -12   4       24.19       27.23      7.26 o
   1 -12   4       53.12       71.72      7.26 o
   2 -12   4      857.78      758.00     22.69 o
   3 -12   4      268.14      202.40     12.26 o
   4 -12   4       36.21       43.66      8.17 o
   5 -12   4      969.45      927.53     16.77 o
   6 -12   4      444.94      406.54     10.16 o
   7 -12   4        0.38       -2.03      7.70 o
   8 -12   4      832.34      774.78     20.20 o
   9 -12   4      196.95      166.98     19.97 o
  -7 -11   4        0.95       -9.99     11.80 o
  -6 -11   4        1.73       -5.45      9.99 o
  -5 -11   4       75.55       71.72      6.35 o
  -4 -11   4        9.04       10.89      5.45 o
  -3 -11   4       48.43       30.86      7.26 o
  -2 -11   4       37.03       22.69      6.35 o
  -1 -11   4        0.94        4.54      5.45 o
   0 -11   4      413.11      334.07     11.80 o
   1 -11   4        5.55        6.35      8.17 o
   2 -11   4       35.15       38.13      7.26 o
   3 -11   4      524.29      460.90     24.96 o
   4 -11   4        1.08        2.90      4.53 o
   5 -11   4       92.83       88.59     14.98 o
   6 -11   4      177.43      191.77      8.17 o
   7 -11   4        0.78       -7.59      5.06 o
   8 -11   4       79.01       90.13      8.64 o
   9 -11   4       10.33       30.65     13.30 o
  10 -11   4        0.14        7.26     19.06 o
  -8 -10   4        1.00       -0.91      9.08 o
  -7 -10   4       88.26       98.04     11.80 o
  -6 -10   4       13.86       15.43      7.26 o
  -5 -10   4        3.93      -10.89      7.26 o
  -4 -10   4       62.66       41.76      4.54 o
  -3 -10   4       16.20       17.25      6.35 o
  -2 -10   4       36.24       57.19      7.26 o
  -1 -10   4       14.90        8.17      6.35 o
   0 -10   4        1.48       -9.53      6.35 o
   1 -10   4       69.06      123.46      8.17 o
   2 -10   4        0.31        2.72      9.99 o
   3 -10   4       49.44       56.89      6.35 o
   4 -10   4      127.27      140.77      9.53 o
   5 -10   4        0.47       -4.54      5.36 o
   6 -10   4      174.52      172.30      7.72 o
   7 -10   4      173.43      167.66      7.45 o
   8 -10   4        2.63        2.72      8.62 o
   9 -10   4      169.33      153.13     12.76 o
  10 -10   4      134.12      139.51     15.43 o
  -9  -9   4        0.13      -10.89     21.79 o
  -8  -9   4       25.59       21.79      9.08 o
  -7  -9   4        3.88        2.72      6.35 o
  -6  -9   4        7.38       15.43      7.26 o
  -5  -9   4        2.79        0.91      6.35 o
  -4  -9   4       23.08       29.96      9.99 o
  -3  -9   4        7.05       17.25      9.08 o
  -2  -9   4        7.45       20.88      6.35 o
  -1  -9   4       52.63       50.84      6.35 o
   0  -9   4        0.01        9.08     10.89 o
   1  -9   4        8.72        6.35      7.26 o
   2  -9   4       29.11       24.04      6.19 o
   3  -9   4        0.12       -0.13      3.97 o
   4  -9   4        0.00       -1.44     10.44 o
   5  -9   4        6.25        2.50      4.13 o
   6  -9   4        0.06       -3.95      4.19 o
   7  -9   4        3.96        6.59     16.34 o
   8  -9   4        0.38       -8.51      5.67 o
   9  -9   4        0.32       18.64     26.33 o
  10  -9   4        5.54      -13.62      9.08 o
  -9  -8   4      432.23      380.36     26.33 o
  -8  -8   4       76.20       39.94      7.26 o
  -7  -8   4       97.08       90.78      8.17 o
  -6  -8   4      461.80      479.31     13.62 o
  -5  -8   4       28.21       17.25      5.45 o
  -4  -8   4      177.08      238.75     10.89 o
  -3  -8   4      300.30      346.78     12.71 o
  -2  -8   4        0.01        0.91      6.35 o
  -1  -8   4      119.97      135.26      8.17 o
   0  -8   4      119.94      132.54      7.26 o
   1  -8   4       21.80       18.16      6.35 o
   2  -8   4       37.50       29.96      4.67 o
   3  -8   4      112.67      122.58      8.62 o
   4  -8   4       48.32       54.42      4.54 o
   5  -8   4        0.58       15.03      5.67 o
   6  -8   4      102.95      102.23      5.43 o
   7  -8   4       26.99       23.70      5.02 o
   8  -8   4        1.13       15.43      9.53 o
   9  -8   4       32.95       37.61     15.43 o
  10  -8   4        9.01       10.69      8.51 o
  11  -8   4        0.09        9.05     15.43 o
 -10  -7   4       44.05       60.82     16.34 o
  -9  -7   4      138.97      128.00     16.34 o
  -8  -7   4     1198.74     1198.28     32.68 o
  -7  -7   4       54.60       54.47      7.26 o
  -6  -7   4      971.73      975.87     22.69 o
  -5  -7   4     2308.52     2599.00     57.19 o
  -4  -7   4      163.12      162.49      9.99 o
  -3  -7   4     3493.31     3709.23     80.79 o
  -2  -7   4     2843.01     3209.95     66.27 o
  -1  -7   4      606.23      659.06     14.52 o
   0  -7   4     4876.85     5589.26    110.75 o
   1  -7   4     1734.55     1958.76     41.98 o
   2  -7   4      582.85      626.08     12.87 o
   3  -7   4     1462.80     1753.24     27.54 o
   4  -7   4      274.10      289.53     16.34 o
   5  -7   4      209.18      198.52     15.89 o
   6  -7   4      165.53      158.42      6.07 o
   7  -7   4       38.62       37.02      5.21 o
   8  -7   4       55.72       59.81      8.62 o
   9  -7   4       20.66       11.35      7.06 o
  10  -7   4       15.84       18.19      8.92 o
  11  -7   4        6.68        6.66     22.69 o
 -10  -6   4        4.82      -41.76     29.05 o
  -9  -6   4       25.07       19.06     12.71 o
  -8  -6   4        0.13        8.17      9.08 o
  -7  -6   4      102.52       96.23      7.26 o
  -6  -6   4      182.83      190.64      9.08 o
  -5  -6   4        0.12        2.72      6.35 o
  -4  -6   4      521.84      493.84     16.34 o
  -3  -6   4      219.77      245.10     10.89 o
  -2  -6   4        2.92        7.26      6.35 o
  -1  -6   4      269.54      283.23      8.17 o
   0  -6   4        0.48      -12.26      8.17 o
   1  -6   4       29.96       94.04      6.97 o
   2  -6   4      103.71       90.60      4.87 o
   3  -6   4      189.61      176.91      8.17 o
   4  -6   4       54.37       91.78      4.36 o
   5  -6   4      357.65      375.84     12.26 o
   6  -6   4      129.10      165.46      7.70 o
   7  -6   4       13.52        0.45      5.90 o
   8  -6   4      237.47      223.01      9.56 o
   9  -6   4       22.07        6.35     10.89 o
  10  -6   4        0.53       -2.00      7.85 o
  11  -6   4       70.37       44.01      9.93 o
 -11  -5   4      434.01      411.23     39.94 o
 -10  -5   4       40.02      105.30     19.06 o
  -9  -5   4        7.56       14.52     11.80 o
  -8  -5   4      599.81      583.40     36.77 o
  -7  -5   4       40.95       49.95      6.54 o
  -6  -5   4       29.92       49.02      6.35 o
  -5  -5   4      413.39      410.32     14.52 o
  -4  -5   4        9.06        0.91      6.35 o
  -3  -5   4       22.10       19.06      6.35 o
  -2  -5   4       52.74       65.36      7.26 o
  -1  -5   4      390.05      376.73     15.43 o
   0  -5   4       12.96        3.63      5.45 o
   1  -5   4        9.99        4.04      8.62 o
   2  -5   4      534.05      504.84     11.80 o
   3  -5   4       57.01       37.37      3.69 o
   4  -5   4        1.44       -3.18      8.17 o
   5  -5   4       42.38       48.36      5.02 o
   6  -5   4        1.04       -4.88      5.02 o
   7  -5   4        7.12        3.42      5.21 o
   8  -5   4       10.37        5.63      6.04 o
   9  -5   4       23.36       31.77      8.05 o
  10  -5   4       13.02       28.66      8.71 o
  11  -5   4       20.55       14.07     13.62 o
 -11  -4   4      165.15      204.25     33.59 o
 -10  -4   4        3.95      -14.52     14.52 o
  -9  -4   4       10.81        9.51      4.19 o
  -8  -4   4      444.33      448.77     12.41 o
  -7  -4   4        4.77        7.08      4.53 o
  -6  -4   4        1.00        0.00      5.90 o
  -5  -4   4      695.43      671.39     29.96 o
  -4  -4   4        8.43       17.77      4.27 o
  -3  -4   4      229.76      191.54      8.26 o
  -2  -4   4      308.28      250.10     19.06 o
  -1  -4   4        2.23      -16.34     10.89 o
   0  -4   4      336.94      345.60     11.80 o
   1  -4   4        6.13       18.87      6.07 o
   2  -4   4       15.55       11.94     13.62 o
   3  -4   4       34.65       20.19      4.54 o
   4  -4   4       39.59       34.61      4.53 o
   5  -4   4       22.16       12.14      5.02 o
   6  -4   4       22.00       29.71      8.62 o
   7  -4   4        0.05       -8.65     12.71 o
   8  -4   4        5.59       -2.60      7.36 o
   9  -4   4       25.89       21.95     15.89 o
  10  -4   4        5.64        5.37     13.16 o
  11  -4   4        1.03      -14.06      9.37 o
 -12  -3   4       26.60       47.21     19.06 o
 -11  -3   4        4.97       43.57     15.43 o
 -10  -3   4        3.39       18.31      5.45 o
  -9  -3   4       13.58       21.55      6.81 o
  -8  -3   4      107.27      106.96      5.90 o
  -7  -3   4       55.74       49.79      9.99 o
  -6  -3   4       44.79       26.94      8.20 o
  -5  -3   4      489.85      534.28     18.13 o
  -4  -3   4      107.87       96.55     13.62 o
  -3  -3   4       62.38       61.85     10.44 o
  -2  -3   4      340.69      371.29     10.27 o
  -1  -3   4       18.07       15.22     14.98 o
   0  -3   4        0.99        9.29      3.63 o
   1  -3   4       94.84       79.76      8.17 o
   2  -3   4       14.64       22.05      9.53 o
   3  -3   4       81.65       62.94     10.89 o
   4  -3   4      258.91      268.51     12.71 o
   5  -3   4        1.03        2.56      6.81 o
   6  -3   4       57.85       48.89      9.08 o
   7  -3   4      100.69       81.18     15.89 o
   8  -3   4        1.49       -5.76      6.32 o
   9  -3   4       13.70       -2.50     11.80 o
  10  -3   4       11.94        2.00      7.55 o
  11  -3   4        5.59       37.62     11.92 o
 -12  -2   4        3.10       32.68     18.16 o
 -11  -2   4      143.95      152.70      9.08 o
 -10  -2   4       17.67       24.46     21.33 o
  -9  -2   4       10.94       16.56      4.24 o
  -8  -2   4        5.52        9.28      4.54 o
  -7  -2   4       75.82       70.58      4.13 o
  -6  -2   4      132.15       82.61      6.97 o
  -5  -2   4       77.99       91.42      7.62 o
  -4  -2   4       75.38       82.31     10.44 o
  -3  -2   4      265.12      206.81      9.99 o
  -2  -2   4      146.63      149.12      7.62 o
  -1  -2   4       36.86       47.90      4.78 o
   0  -2   4       65.81       62.69      3.21 o
   1  -2   4        0.06       23.94      8.17 o
   2  -2   4      215.69      204.11      6.87 o
   3  -2   4      657.21      539.63     12.59 o
   4  -2   4       63.22       39.62      6.54 o
   5  -2   4      198.82      222.73      8.05 o
   6  -2   4      279.65      230.68      7.62 o
   7  -2   4       22.24       28.83      7.26 o
   8  -2   4       74.36       56.41      5.67 o
   9  -2   4       71.37       70.98     10.21 o
  10  -2   4        7.33       16.66     20.88 o
  11  -2   4       16.48       20.50     11.75 o
 -12  -1   4      195.59      183.37     20.88 o
 -11  -1   4       34.62       17.25     33.59 o
 -10  -1   4      106.93      129.44     36.31 o
  -9  -1   4       27.80       34.59      5.59 o
  -8  -1   4       80.32       58.97      9.99 o
  -7  -1   4      167.08      163.09      6.72 o
  -6  -1   4       37.80       47.74      7.26 o
  -5  -1   4      130.30      147.46      9.56 o
  -4  -1   4      437.18      420.94     13.48 o
  -3  -1   4      127.05      152.79      9.29 o
  -2  -1   4       81.15       92.97     11.80 o
  -1  -1   4      105.40      111.86      4.36 o
   0  -1   4        3.37       24.05      3.85 o
   1  -1   4       23.77       49.55      6.54 o
   2  -1   4       24.89        0.50      8.62 o
   3  -1   4        0.34       -5.65      5.67 o
   4  -1   4       32.00       27.16      6.07 o
   5  -1   4       21.60       38.33     24.06 o
   6  -1   4       16.33       16.51      6.19 o
   7  -1   4        9.49       19.19      9.53 o
   8  -1   4        6.91        6.05     14.52 o
   9  -1   4        8.62       -5.63     14.98 o
  10  -1   4        2.45        9.49      9.53 o
  11  -1   4        3.76        4.67     21.33 o
 -12   0   4      197.26      170.82     16.79 o
 -11   0   4      232.32      246.19      9.01 o
 -10   0   4        2.58       -3.63     11.80 o
  -9   0   4      453.68      403.14     15.89 o
  -8   0   4      209.93      196.39      7.39 o
  -7   0   4       18.25       13.16      7.06 o
  -6   0   4     1606.01     1685.97     27.51 o
  -5   0   4        1.99        5.08     10.89 o
  -4   0   4      343.30      268.94     10.44 o
  -3   0   4     4267.44     4372.06     60.33 o
  -2   0   4      469.00      445.20     16.34 o
  -1   0   4      367.30      293.70      5.78 o
   0   0   4     3316.91     3277.63     56.81 o
   1   0   4      179.10      266.20      8.65 o
   2   0   4        3.65        7.45     13.16 o
   3   0   4      205.89      200.35      8.05 o
   4   0   4       81.05       66.32      7.06 o
   5   0   4       11.66       17.01      6.07 o
   6   0   4        1.16        2.98      6.81 o
   7   0   4      136.33      106.24      7.20 o
   8   0   4        1.51       11.14     19.97 o
   9   0   4        5.62        6.35      7.55 o
  10   0   4       56.85       56.75     10.03 o
  11   0   4        0.79       24.51     18.16 o
 -12   1   4       78.99      105.19     21.79 o
 -11   1   4       14.85       17.52      5.19 o
 -10   1   4       29.77       41.67     10.89 o
  -9   1   4       57.44       65.13      8.00 o
  -8   1   4      350.02      365.16     21.79 o
  -7   1   4      249.38      222.31     10.89 o
  -6   1   4       37.32       27.73      6.42 o
  -5   1   4     1060.68     1204.33     45.39 o
  -4   1   4      464.64      409.40     10.23 o
  -3   1   4        2.65        0.84      6.81 o
  -2   1   4      159.40      189.91      8.62 o
  -1   1   4        7.83       39.91     15.43 o
   0   1   4        0.55       30.95      9.53 o
   1   1   4      253.56      218.26     15.89 o
   2   1   4      426.87      356.46     29.05 o
   3   1   4        6.23        0.45      5.78 o
   4   1   4      142.45      104.02      7.55 o
   5   1   4      414.35      387.08     10.41 o
   6   1   4       12.47       36.90      6.35 o
   7   1   4        0.92       11.02      6.81 o
   8   1   4      168.93      178.73     10.89 o
   9   1   4        1.34        4.72     14.98 o
  10   1   4       20.28       54.57     29.96 o
  11   1   4       42.80        2.72     16.34 o
 -12   2   4       12.48        3.21      8.85 o
 -11   2   4      203.52      198.45     20.43 o
 -10   2   4       46.43       43.88      7.39 o
  -9   2   4       15.41       14.68      5.43 o
  -8   2   4      664.92      685.65     13.70 o
  -7   2   4        1.84        2.35      5.43 o
  -6   2   4       18.78       15.11      5.21 o
  -5   2   4      981.58      909.03     19.52 o
  -4   2   4      422.80      419.17     32.23 o
  -3   2   4       26.97       29.57      5.14 o
  -2   2   4      190.05      151.57     14.07 o
  -1   2   4     1774.27     1799.96     31.77 o
   0   2   4       29.16       18.90      6.35 o
   1   2   4        0.91       -8.39      5.59 o
   2   2   4     1538.03     1450.82     22.78 o
   3   2   4        2.71       17.64      6.72 o
   4   2   4        1.08        8.17      5.78 o
   5   2   4      271.21      263.81      8.51 o
   6   2   4        1.63       -9.11      6.07 o
   7   2   4       43.93       33.57      6.07 o
   8   2   4        4.94        9.24      6.97 o
   9   2   4        1.75        7.55      8.92 o
  10   2   4       39.85       40.04     11.35 o
 -12   3   4        0.77       -8.76     21.79 o
 -11   3   4       55.89       66.65      9.93 o
 -10   3   4        6.07        4.03      7.20 o
  -9   3   4        0.02        8.37      7.20 o
  -8   3   4       23.02       44.88      6.81 o
  -7   3   4      202.14      210.30     10.89 o
  -6   3   4       27.62       17.95      5.67 o
  -5   3   4       36.47       16.02      5.45 o
  -4   3   4      576.02      528.79     12.20 o
  -3   3   4       92.93       77.33      5.67 o
  -2   3   4       41.04       54.24      4.78 o
  -1   3   4        8.37        3.63      7.26 o
   0   3   4        0.06       -1.36      5.78 o
   1   3   4      235.05      224.38      9.08 o
   2   3   4      546.08      612.08     20.43 o
   3   3   4        2.40        3.58      6.81 o
   4   3   4      619.23      618.79     14.52 o
   5   3   4      908.04     1007.03     18.95 o
   6   3   4        0.80        2.00     10.89 o
   7   3   4      441.56      418.01     28.60 o
   8   3   4      454.50      477.07     14.08 o
   9   3   4        4.47       18.87     22.69 o
  10   3   4      129.75       85.95     11.80 o
 -12   4   4       36.90       15.92     11.25 o
 -11   4   4        0.38       -2.81     23.15 o
 -10   4   4       11.62       33.17     16.34 o
  -9   4   4       69.64       48.37      9.99 o
  -8   4   4        0.96       11.28      9.99 o
  -7   4   4       14.43       18.16      5.78 o
  -6   4   4      183.46      146.75      6.72 o
  -5   4   4       29.98       46.72      9.99 o
  -4   4   4       13.50       -6.81     16.79 o
  -3   4   4      402.07      421.11     25.42 o
  -2   4   4      560.08      604.41     28.14 o
  -1   4   4      174.30      151.95      7.51 o
   0   4   4      657.72      625.84     17.25 o
   1   4   4     1286.68     1259.47     33.59 o
   2   4   4      303.05      310.60      8.92 o
   3   4   4      736.10      728.78     15.37 o
   4   4   4      821.92      816.89     18.16 o
   5   4   4      242.06      247.50      8.71 o
   6   4   4      626.37      576.31     13.93 o
   7   4   4       99.65       69.98     20.88 o
   8   4   4      143.78      133.86      9.89 o
   9   4   4      579.37      490.67     37.22 o
  10   4   4        1.81       17.25     17.25 o
 -12   5   4        0.73       -6.72     10.21 o
 -11   5   4        5.99      -15.07     24.51 o
 -10   5   4       12.45        5.01     12.71 o
  -9   5   4        4.35       -4.54      7.82 o
  -8   5   4       13.60       35.77      6.07 o
  -7   5   4        6.18       27.13     12.71 o
  -6   5   4        0.18       -7.52      5.02 o
  -5   5   4       32.13       23.05     11.80 o
  -4   5   4        0.13      -13.01     19.52 o
  -3   5   4        4.25        5.06      6.07 o
  -2   5   4        5.94        3.12      6.57 o
  -1   5   4        0.38        4.29      3.49 o
   0   5   4        0.01        5.30     14.07 o
   1   5   4        1.65        5.67      4.31 o
   2   5   4        0.48       12.77     20.88 o
   3   5   4        0.73       -0.70      4.14 o
   4   5   4        6.78       -5.08      5.45 o
   5   5   4        5.20        7.05      6.19 o
   6   5   4        1.13      -10.59     14.52 o
   7   5   4       49.97       37.22      8.05 o
   8   5   4       20.52       18.01      8.00 o
   9   5   4        4.33       -2.46     12.87 o
 -12   6   4        2.85       -9.66     15.43 o
 -11   6   4       70.64       65.29     10.72 o
 -10   6   4        7.05       15.77      7.62 o
  -9   6   4       53.60       64.37     16.34 o
  -8   6   4       33.15       28.97      6.42 o
  -7   6   4      196.41      155.10      8.00 o
  -6   6   4      205.52      217.05     18.61 o
  -5   6   4       25.00       19.38      5.45 o
  -4   6   4      793.33      770.89     40.40 o
  -3   6   4      278.37      291.53     29.05 o
  -2   6   4      112.00      125.87      8.85 o
  -1   6   4     1242.17     1197.62     23.42 o
   0   6   4       67.35       78.42     26.33 o
   1   6   4      430.11      444.19     13.06 o
   2   6   4      425.83      414.36     14.59 o
   3   6   4        0.79       -5.90     15.89 o
   4   6   4      494.57      467.17     35.40 o
   5   6   4        0.02       -7.17      5.01 o
   6   6   4        9.98        6.53      6.19 o
   7   6   4      279.56      296.74     20.43 o
   8   6   4      108.10       79.73     20.88 o
   9   6   4        0.23       21.79     16.34 o
 -12   7   4       12.99       24.96     10.27 o
 -11   7   4        5.06       -9.99     17.25 o
 -10   7   4        1.10        6.17      8.90 o
  -9   7   4        2.16       22.31     24.51 o
  -8   7   4        0.54      -10.89      7.26 o
  -7   7   4       20.15       24.51      6.42 o
  -6   7   4       86.20       81.04     19.06 o
  -5   7   4        0.48       11.01     19.52 o
  -4   7   4       12.71        4.29      6.72 o
  -3   7   4       62.12       44.06      6.87 o
  -2   7   4        5.97      -13.92     16.79 o
  -1   7   4       20.89       14.82      6.35 o
   0   7   4        0.05        6.77      6.64 o
   1   7   4       32.61       32.46      8.03 o
   2   7   4      168.23      164.42     10.89 o
   3   7   4        0.36       12.96     24.06 o
   4   7   4      181.60      141.66     30.41 o
   5   7   4      161.97      162.80     16.79 o
   6   7   4        2.53       -0.98      9.08 o
   7   7   4      389.20      381.87     16.79 o
   8   7   4       33.64       33.59     12.71 o
 -11   8   4      642.62      609.66     23.56 o
 -10   8   4      326.19      336.08     18.10 o
  -9   8   4       86.48       66.54     14.52 o
  -8   8   4     1110.89     1099.71     37.67 o
  -7   8   4      152.04      181.46     10.03 o
  -6   8   4       82.22      101.58      9.08 o
  -5   8   4     1144.88     1156.53     25.11 o
  -4   8   4       17.55       16.30     14.98 o
  -3   8   4       29.70       13.96     11.35 o
  -2   8   4      432.57      440.95     24.51 o
  -1   8   4        3.76       -4.44      9.99 o
   0   8   4        1.63       21.16     17.70 o
   1   8   4        5.83        7.61     10.89 o
   2   8   4        1.75       -5.06     24.06 o
   3   8   4        1.33       -1.46      9.99 o
   4   8   4        0.97        7.43      8.65 o
   5   8   4        0.39       12.38     40.85 o
   6   8   4        0.35      -12.71      9.08 o
   7   8   4        4.55       25.42     18.16 o
 -11   9   4        7.42       22.64     36.77 o
 -10   9   4     5154.58     5743.96    116.88 o
  -9   9   4       62.58       58.88     16.34 o
  -8   9   4      204.33      189.00     10.86 o
  -7   9   4    11134.20    12089.92    226.04 o
  -6   9   4        9.79       10.59      4.54 o
  -5   9   4      951.76      827.70     26.78 o
  -4   9   4    13659.06    14432.99    276.42 o
  -3   9   4      619.87      671.39     18.86 o
  -2   9   4     1293.06     1209.62     30.23 o
  -1   9   4     9885.34    10588.55    178.23 o
   0   9   4     1861.44     1753.59     61.73 o
   1   9   4      487.28      496.94     87.15 o
   2   9   4     5208.97     5646.94    240.11 o
   3   9   4     1330.33     1307.60     63.55 o
   4   9   4        0.00      -19.06     12.71 o
   5   9   4     1676.50     1682.13     42.67 o
   6   9   4      293.11      312.28     21.79 o
   7   9   4       90.67      122.55     20.88 o
 -10  10   4       67.53      131.06     35.40 o
  -9  10   4      563.89      530.29     21.44 o
  -8  10   4      438.16      442.49     15.05 o
  -7  10   4      279.89      281.37      8.71 o
  -6  10   4     2291.73     2329.17     68.54 o
  -5  10   4      946.88      919.32     22.66 o
  -4  10   4     1362.43     1334.77     68.54 o
  -3  10   4     3835.26     3997.42     84.22 o
  -2  10   4     1191.43     1146.27     35.86 o
  -1  10   4     2807.07     2642.29     46.36 o
   0  10   4     1939.57     1846.44     51.74 o
   1  10   4      712.95      615.48     23.60 o
   2  10   4     2874.60     3104.64     84.42 o
   3  10   4       85.71       98.04     14.52 o
   4  10   4      367.13      329.53     19.97 o
   5  10   4     1859.52     1933.59     49.93 o
   6  10   4      102.80       90.78     17.25 o
 -10  11   4       82.58       26.33     28.14 o
  -9  11   4      460.87      482.94     36.31 o
  -8  11   4      287.81      267.83     21.33 o
  -7  11   4       39.55       55.44     13.62 o
  -6  11   4     1310.26     1364.54     79.89 o
  -5  11   4      393.88      407.65     36.77 o
  -4  11   4       23.99       66.63      9.57 o
  -3  11   4     1104.22     1153.35     29.80 o
  -2  11   4      434.65      505.64     32.68 o
  -1  11   4       63.03       64.45     19.97 o
   0  11   4      168.14      166.13     10.89 o
   1  11   4      385.58      385.81     17.25 o
   2  11   4      102.83       60.82     11.80 o
   3  11   4       41.20       25.42     13.62 o
   4  11   4      215.05      232.39     17.25 o
   5  11   4       77.30      124.37     15.43 o
  -9  12   4      307.29      189.73     34.50 o
  -8  12   4      188.08      209.70     25.42 o
  -7  12   4       91.15       59.63     14.35 o
  -6  12   4      131.82      107.16     13.62 o
  -5  12   4      380.20      426.53     25.42 o
  -4  12   4       58.50       66.90     30.41 o
  -3  12   4       19.66       18.24      6.00 o
  -2  12   4      296.94      285.95     29.05 o
  -1  12   4       33.64       30.86     19.97 o
   0  12   4      345.91      304.11     10.89 o
   1  12   4       87.75       90.78     10.89 o
   2  12   4       43.61       63.55     19.06 o
   3  12   4      360.13      364.02     38.13 o
   4  12   4        0.16       -4.54     12.71 o
  -8  13   4       20.30       -0.91     27.23 o
  -7  13   4       17.68       36.31     19.52 o
  -6  13   4        4.19        7.21     10.69 o
  -5  13   4        8.64       39.99     43.57 o
  -4  13   4       24.49       25.24     12.71 o
  -3  13   4        5.59       25.42     20.88 o
  -2  13   4        0.05      -29.05     27.23 o
  -1  13   4       16.38       58.10     29.05 o
   0  13   4       62.47      125.28     29.05 o
   1  13   4       14.41       14.52     26.33 o
   2  13   4        3.56      -19.06     18.16 o
  -6  14   4       23.84       -9.99     21.79 o
  -5  14   4        0.02      -20.88     19.06 o
  -4  14   4        6.52       46.30     22.69 o
  -3  14   4       72.77       99.86     25.42 o
  -2  14   4        3.16       19.97     26.33 o
  -1  14   4        0.41       18.16     18.16 o
   0  14   4       57.52       40.85     21.79 o
  -2 -15   5      284.34      268.71     12.71 o
  -1 -15   5        2.35       -0.91      7.26 o
   0 -15   5       30.76       54.47      8.17 o
   1 -15   5       70.53       62.64      8.17 o
   2 -15   5        1.75        2.72      7.26 o
   3 -15   5       48.35       64.45      8.17 o
   4 -15   5        2.80      -12.26      8.17 o
   5 -15   5       33.22       35.40      9.08 o
  -4 -14   5       66.97       59.01      8.17 o
  -3 -14   5      352.29      324.08     15.43 o
  -2 -14   5      301.38      265.98     13.62 o
  -1 -14   5       81.39       73.53      6.35 o
   0 -14   5      331.88      332.25     13.62 o
   1 -14   5      646.11      607.31     19.97 o
   2 -14   5       48.63       53.56      7.26 o
   3 -14   5      208.92      168.85     10.89 o
   4 -14   5      473.71      428.48     15.43 o
   5 -14   5       36.63       19.97      5.88 o
   6 -14   5      113.03       82.61     10.89 o
   7 -14   5      115.51       72.62     11.80 o
  -5 -13   5       12.79       23.60      9.08 o
  -4 -13   5      268.40      280.51     15.43 o
  -3 -13   5       52.64       72.62      6.35 o
  -2 -13   5      250.92      232.39      9.08 o
  -1 -13   5      338.87      324.99     10.89 o
   0 -13   5      193.99      197.90     10.89 o
   1 -13   5      365.49      351.31     14.52 o
   2 -13   5      270.02      246.92     10.89 o
   3 -13   5      220.76      208.79     11.80 o
   4 -13   5       87.04       85.11     31.77 o
   5 -13   5      118.46      114.79      6.12 o
   6 -13   5       76.05       67.34     29.05 o
   7 -13   5        0.62        1.12      8.05 o
   8 -13   5       58.15       73.14     10.21 o
  -6 -12   5       21.94       58.10     12.71 o
  -5 -12   5      283.95      258.72     10.89 o
  -4 -12   5      209.94      204.25      8.17 o
  -3 -12   5       84.84       96.23      7.26 o
  -2 -12   5      326.67      277.78      9.08 o
  -1 -12   5      277.07      246.01     10.89 o
   0 -12   5       65.70       54.47      7.26 o
   1 -12   5       81.57       54.47      8.17 o
   2 -12   5      525.65      429.38     13.62 o
   3 -12   5        2.04      -10.23     11.80 o
   4 -12   5        0.00        3.45      5.01 o
   5 -12   5      867.18      752.58     15.62 o
   6 -12   5        8.45       13.39      4.27 o
   7 -12   5        5.80        0.63     12.71 o
   8 -12   5      620.12      650.62    113.02 o
   9 -12   5       18.99       47.21     20.88 o
  -7 -11   5        6.95        8.17     10.89 o
  -6 -11   5      116.98       86.24     11.80 o
  -5 -11   5        4.63       15.43      6.35 o
  -4 -11   5        1.96      -10.89      7.26 o
  -3 -11   5      316.66      292.31     10.89 o
  -2 -11   5        0.36       -9.53      6.35 o
  -1 -11   5        2.82        4.54      6.35 o
   0 -11   5      744.71      602.77     17.25 o
   1 -11   5       24.66       25.42      9.08 o
   2 -11   5       24.38       39.03      6.35 o
   3 -11   5      873.99      710.55     15.65 o
   4 -11   5       79.30       66.01      4.78 o
   5 -11   5        2.74        3.04      4.19 o
   6 -11   5      525.58      508.99     12.23 o
   7 -11   5       77.00       81.31      8.90 o
   8 -11   5       15.17       16.34     10.89 o
   9 -11   5      212.18      201.70     15.25 o
  -8 -10   5       29.75       77.16     19.97 o
  -7 -10   5       13.68       26.33      9.08 o
  -6 -10   5       11.84       -1.82      7.26 o
  -5 -10   5      158.80      151.60      9.08 o
  -4 -10   5        5.94        7.26      9.08 o
  -3 -10   5       18.06        9.08      6.35 o
  -2 -10   5      234.71      239.66      8.17 o
  -1 -10   5        4.74        3.63      6.35 o
   0 -10   5        0.75        2.72      7.26 o
   1 -10   5      142.50      118.01      8.17 o
   2 -10   5        0.40       -6.80      4.53 o
   3 -10   5       29.16       18.31     17.70 o
   4 -10   5       29.45       24.74     10.44 o
   5 -10   5        6.25       14.45     14.98 o
   6 -10   5       77.04       66.86      5.01 o
   7 -10   5        0.04        4.54     17.70 o
   8 -10   5        7.68       -0.13      7.94 o
   9 -10   5       87.03       86.01      8.64 o
  10 -10   5        4.05       10.97     34.95 o
  -9  -9   5      102.59      155.23     18.16 o
  -8  -9   5      194.29      155.23      9.99 o
  -7  -9   5       46.53       53.56      7.26 o
  -6  -9   5       72.95       78.98      6.35 o
  -5  -9   5      209.37      235.12     12.71 o
  -4  -9   5        4.74        0.91      7.26 o
  -3  -9   5       15.02       10.89      6.35 o
  -2  -9   5       94.51       82.61      7.26 o
  -1  -9   5        0.58       -1.82      4.54 o
   0  -9   5        0.01        7.26      7.26 o
   1  -9   5        0.23       21.79      8.17 o
   2  -9   5        0.00       -6.26     19.52 o
   3  -9   5        0.06       -3.63      5.90 o
   4  -9   5       32.89       41.89      3.37 o
   5  -9   5       10.42       20.20      9.99 o
   6  -9   5        0.06       -0.76      7.72 o
   7  -9   5       19.12        4.54      7.45 o
   8  -9   5        9.43       21.97     15.89 o
   9  -9   5        0.36       16.27      8.17 o
  10  -9   5        2.20       13.74     22.69 o
  -9  -8   5       78.84       86.24     11.80 o
  -8  -8   5        3.91        0.00      6.35 o
  -7  -8   5        0.11        2.72      7.26 o
  -6  -8   5      130.35      110.75      8.17 o
  -5  -8   5       36.63       34.50      8.17 o
  -4  -8   5       46.14       43.57      7.26 o
  -3  -8   5        1.76        5.45      8.17 o
  -2  -8   5      113.27      132.54      7.26 o
  -1  -8   5      173.27      182.47      7.26 o
   0  -8   5      322.62      305.93     13.62 o
   1  -8   5       85.40       79.89      9.08 o
   2  -8   5      148.70      146.44      5.87 o
   3  -8   5      567.34      592.36     11.35 o
   4  -8   5       47.07       44.42     21.33 o
   5  -8   5       34.30       58.07     10.44 o
   6  -8   5      244.38      250.85      9.08 o
   7  -8   5       28.47       48.35     12.71 o
   8  -8   5        0.16        6.14      6.72 o
   9  -8   5       33.80       23.51      8.92 o
  10  -8   5        7.96       16.45     14.98 o
  11  -8   5        0.88        0.70     27.69 o
 -10  -7   5       21.49        1.82     17.25 o
  -9  -7   5       66.18       67.18     10.89 o
  -8  -7   5      197.54      214.24     13.62 o
  -7  -7   5        2.55        1.82      5.45 o
  -6  -7   5       13.44       20.88      6.35 o
  -5  -7   5       66.71       57.19      7.26 o
  -4  -7   5       17.32       28.14      6.35 o
  -3  -7   5       35.21       29.96      7.26 o
  -2  -7   5       15.08       11.80      7.26 o
  -1  -7   5       43.12       35.40      4.54 o
   0  -7   5       87.49       89.87      7.26 o
   1  -7   5       76.78       84.09     11.80 o
   2  -7   5        0.10        9.44      4.09 o
   3  -7   5        1.41       -7.26      6.81 o
   4  -7   5        0.79        0.43      4.99 o
   5  -7   5       56.91       49.02      4.78 o
   6  -7   5       18.06       15.74      4.36 o
   7  -7   5       24.13       22.11      5.36 o
   8  -7   5       64.04       70.22     13.62 o
   9  -7   5        4.52        7.13      7.26 o
  10  -7   5       17.62       28.14     18.16 o
  11  -7   5       29.46       17.36     19.52 o
 -10  -6   5       48.87        5.45     14.52 o
  -9  -6   5      236.58      221.50     15.43 o
  -8  -6   5      395.23      438.46     19.97 o
  -7  -6   5       38.33       40.85      6.35 o
  -6  -6   5      221.25      234.21     11.80 o
  -5  -6   5     1252.22     1240.95     31.77 o
  -4  -6   5       25.34       20.88      6.35 o
  -3  -6   5      172.24      189.73      9.99 o
  -2  -6   5     1276.38     1253.66     28.14 o
  -1  -6   5       77.92       72.62      5.45 o
   0  -6   5       60.89       48.11      5.45 o
   1  -6   5      206.63      231.01     28.14 o
   2  -6   5      161.57      195.03      9.53 o
   3  -6   5       12.94        8.96      4.67 o
   4  -6   5       28.54       24.13      3.49 o
   5  -6   5       29.35       38.35      6.35 o
   6  -6   5      112.39      129.64     11.35 o
   7  -6   5       40.35       42.08      5.43 o
   8  -6   5        1.34        7.72      6.42 o
   9  -6   5       57.31       61.64      8.71 o
  10  -6   5        8.46        2.96      7.36 o
  11  -6   5        4.31        8.03      8.27 o
 -11  -5   5       66.68       56.28     20.88 o
 -10  -5   5       17.56        4.54     15.43 o
  -9  -5   5       55.63       29.05     11.80 o
  -8  -5   5      203.48      265.54     19.97 o
  -7  -5   5       22.42       52.35     10.16 o
  -6  -5   5      117.62      116.42      7.72 o
  -5  -5   5      216.06      225.69      8.47 o
  -4  -5   5      174.30      136.03      6.69 o
  -3  -5   5       58.19       45.39      7.26 o
  -2  -5   5       15.40       21.79      9.99 o
  -1  -5   5      976.34      941.38     22.69 o
   0  -5   5       39.72       28.14      4.54 o
   1  -5   5      111.60       99.98      5.45 o
   2  -5   5     1422.35     1422.34     24.82 o
   3  -5   5      301.94      282.74     11.35 o
   4  -5   5       88.45       83.73     16.79 o
   5  -5   5      404.63      395.26      9.16 o
   6  -5   5      170.53      183.24      8.17 o
   7  -5   5       12.31        2.81      7.65 o
   8  -5   5       85.19       86.04      7.36 o
   9  -5   5       59.40       67.62      8.51 o
  10  -5   5        7.74       30.76     26.78 o
  11  -5   5        9.48       -1.78     19.06 o
 -11  -4   5       95.18      157.05     22.69 o
 -10  -4   5        5.34       21.79     14.52 o
  -9  -4   5        0.00       27.23      9.08 o
  -8  -4   5      153.95      183.92     11.37 o
  -7  -4   5      117.45      156.96     20.43 o
  -6  -4   5       87.36       92.70     16.34 o
  -5  -4   5      125.26      120.08      9.08 o
  -4  -4   5      365.03      383.65     28.60 o
  -3  -4   5      980.25     1113.72     20.06 o
  -2  -4   5       35.21       15.30     10.44 o
  -1  -4   5      121.32      107.25      8.62 o
   0  -4   5     3097.59     3115.99     48.88 o
   1  -4   5       26.07       26.07      3.37 o
   2  -4   5      356.98      345.81      9.53 o
   3  -4   5     2230.07     2302.29     37.08 o
   4  -4   5       15.15        1.40      3.85 o
   5  -4   5      744.34      684.83     13.93 o
   6  -4   5      304.23      343.01     30.86 o
   7  -4   5        0.60        3.53      5.67 o
   8  -4   5      344.00      360.80     12.15 o
   9  -4   5        5.39        1.16      6.72 o
  10  -4   5       27.38       12.42     25.42 o
  11  -4   5      134.29      172.60     14.71 o
 -12  -3   5        5.84       -5.45     21.79 o
 -11  -3   5       17.75      -23.15     15.43 o
 -10  -3   5       15.04       20.88     12.71 o
  -9  -3   5        1.56       16.73      8.38 o
  -8  -3   5       10.83       19.21     11.35 o
  -7  -3   5       26.56       25.60      7.55 o
  -6  -3   5       44.42       37.46      8.27 o
  -5  -3   5      151.99      103.51      7.85 o
  -4  -3   5        9.86        9.35      1.79 o
  -3  -3   5      306.54      303.05     29.50 o
  -2  -3   5     1534.64     1522.76     28.89 o
  -1  -3   5       82.87       73.72     16.34 o
   0  -3   5      135.19      112.54      4.54 o
   1  -3   5     2034.34     1963.45     31.84 o
   2  -3   5      306.23      249.53     12.26 o
   3  -3   5      120.28      126.14     20.88 o
   4  -3   5      642.85      650.45     18.61 o
   5  -3   5       88.61       90.38     11.35 o
   6  -3   5      312.37      290.32     17.25 o
   7  -3   5       64.89       65.47      6.42 o
   8  -3   5       12.32       23.54      8.03 o
   9  -3   5      133.47      161.85     24.51 o
  10  -3   5       12.57       21.43     40.85 o
  11  -3   5       11.34        3.16     12.26 o
 -12  -2   5        0.06      -29.96     19.97 o
 -11  -2   5       44.24       38.13     17.25 o
 -10  -2   5        0.95        0.91     19.06 o
  -9  -2   5        0.01        0.30     12.71 o
  -8  -2   5       95.92      116.04      8.27 o
  -7  -2   5        0.09       -1.21      6.72 o
  -6  -2   5        1.34       -5.18      8.65 o
  -5  -2   5       56.49       89.53     25.87 o
  -4  -2   5      192.47      180.39      8.65 o
  -3  -2   5        0.00        2.27      8.17 o
  -2  -2   5      229.73      178.41      8.34 o
  -1  -2   5     1795.80     1659.66     27.00 o
   0  -2   5      464.95      391.92     13.16 o
   1  -2   5     1263.18     1180.99     24.71 o
   2  -2   5     2232.12     2060.77     33.59 o
   3  -2   5      773.79      594.29     34.04 o
   4  -2   5      417.99      425.19     12.46 o
   5  -2   5      595.93      527.55     49.02 o
   6  -2   5      245.57      233.86     18.61 o
   7  -2   5       14.28        8.74      7.01 o
   8  -2   5      205.24      170.82     25.42 o
   9  -2   5       56.24       55.38      8.71 o
  10  -2   5       57.70       41.75      9.29 o
  11  -2   5      103.01       99.95     12.71 o
 -12  -1   5       60.55       86.24     21.79 o
 -11  -1   5        0.91       10.89     16.34 o
 -10  -1   5      263.70      332.25     22.69 o
  -9  -1   5      120.65      124.32     26.33 o
  -8  -1   5       29.40       24.75     11.35 o
  -7  -1   5      417.78      440.82     12.87 o
  -6  -1   5      176.55      128.32     36.31 o
  -5  -1   5      239.90      225.31     11.86 o
  -4  -1   5      349.50      394.55     33.13 o
  -3  -1   5       21.36        3.18      5.90 o
  -2  -1   5      236.03      212.90     14.07 o
  -1  -1   5      153.09      150.40      8.17 o
   0  -1   5      150.04      150.23      6.04 o
   1  -1   5       65.98       29.95      9.99 o
   2  -1   5      208.82      167.75      8.51 o
   3  -1   5       88.67       76.91      7.26 o
   4  -1   5      159.05      118.09     16.34 o
   5  -1   5      177.05      138.07      7.20 o
   6  -1   5        1.08        7.16      5.43 o
   7  -1   5       30.76       27.52      7.01 o
   8  -1   5       50.39       72.69      9.99 o
   9  -1   5       31.14       22.23      8.52 o
  10  -1   5        0.00        4.15      8.71 o
  11  -1   5        3.49       33.93     11.68 o
 -12   0   5       38.75       87.15     16.34 o
 -11   0   5      118.88      102.81      7.26 o
 -10   0   5       26.98       28.48      4.35 o
  -9   0   5       25.86       27.64      3.37 o
  -8   0   5      249.67      254.42      7.01 o
  -7   0   5       25.73       24.73     11.35 o
  -6   0   5       13.34       11.97      4.54 o
  -5   0   5      115.55      127.62     17.25 o
  -4   0   5        1.70       -7.04     15.89 o
  -3   0   5      313.55      300.77      7.36 o
  -2   0   5       43.34       41.87      7.72 o
  -1   0   5       78.60       82.65      5.14 o
   0   0   5      994.51     1066.12     21.80 o
   1   0   5      315.92      305.80     30.41 o
   2   0   5       63.61       40.46      5.78 o
   3   0   5      465.80      463.05     12.79 o
   4   0   5      214.97      194.89     19.06 o
   5   0   5        0.16        0.91      8.62 o
   6   0   5       63.20       64.44     12.71 o
   7   0   5       66.31       69.33      7.26 o
   8   0   5        3.92        4.17     19.52 o
   9   0   5       18.54       12.08      9.29 o
  10   0   5       40.17       32.59      8.90 o
  11   0   5        8.06      -17.62     11.75 o
 -12   1   5       15.04       35.06      7.12 o
 -11   1   5        2.42        2.36     10.44 o
 -10   1   5       11.59       12.26      4.67 o
  -9   1   5       17.61       13.99      4.78 o
  -8   1   5      320.02      322.22     14.07 o
  -7   1   5        3.25        4.17      8.17 o
  -6   1   5       12.13       17.20      5.36 o
  -5   1   5     2741.49     2592.92     80.34 o
  -4   1   5       15.82        8.84     10.44 o
  -3   1   5       73.81       72.36      5.21 o
  -2   1   5     4614.55     4455.56     61.92 o
  -1   1   5      127.05      103.50      6.42 o
   0   1   5      111.05       99.67      7.36 o
   1   1   5     2155.52     1972.56     69.90 o
   2   1   5      260.34      256.24      8.00 o
   3   1   5      157.26      159.52      7.36 o
   4   1   5      222.76      185.20     19.97 o
   5   1   5      184.15      164.70     12.26 o
   6   1   5       45.06       50.52     11.80 o
   7   1   5        3.26        5.45      5.78 o
   8   1   5       34.07       24.56     14.98 o
   9   1   5        6.92       14.98      8.99 o
  10   1   5        8.53       16.79     21.33 o
 -12   2   5       18.71       34.89      9.66 o
 -11   2   5       75.50       64.63     23.15 o
 -10   2   5       13.30       15.08      7.72 o
  -9   2   5      123.04      130.72     11.80 o
  -8   2   5      416.88      379.61     25.87 o
  -7   2   5      304.89      304.04     21.33 o
  -6   2   5      336.04      305.30      9.56 o
  -5   2   5      691.71      685.85     13.70 o
  -4   2   5     2395.56     2484.96     37.23 o
  -3   2   5      165.85      138.99     11.80 o
  -2   2   5       90.64       86.57      7.72 o
  -1   2   5     4213.83     4135.20     70.27 o
   0   2   5        0.01       -9.08      6.54 o
   1   2   5       35.79       41.33      5.67 o
   2   2   5     3394.36     3481.94     61.30 o
   3   2   5        0.02       -7.81      5.21 o
   4   2   5       72.76       71.20     11.35 o
   5   2   5     1080.48     1090.70     23.15 o
   6   2   5       28.54       23.26      5.87 o
   7   2   5        0.01       -3.55      7.36 o
   8   2   5      168.56      163.55      9.29 o
   9   2   5      125.81       87.19     13.16 o
  10   2   5       21.48       22.69     17.25 o
 -12   3   5       75.68       73.11     10.57 o
 -11   3   5       56.40       71.72     10.46 o
 -10   3   5       26.31       26.78      7.70 o
  -9   3   5      522.23      518.53     20.88 o
  -8   3   5       19.86       10.09      5.43 o
  -7   3   5      209.51      209.63      7.85 o
  -6   3   5     2456.50     2573.58     39.14 o
  -5   3   5       47.18       39.94      5.21 o
  -4   3   5      777.62      757.57     34.04 o
  -3   3   5     6168.97     6385.61     98.76 o
  -2   3   5      269.31      241.43      8.62 o
  -1   3   5      412.41      364.30      9.99 o
   0   3   5     3363.89     3382.05     59.01 o
   1   3   5       13.30        5.27      4.78 o
   2   3   5        3.86       -1.02      6.35 o
   3   3   5      234.93      241.17     19.06 o
   4   3   5      123.99      124.72      6.97 o
   5   3   5      125.47      127.66     13.16 o
   6   3   5       23.06       23.95     13.62 o
   7   3   5      214.38      212.92     10.91 o
   8   3   5      128.24      112.13      8.34 o
   9   3   5       61.26       55.03     14.07 o
  10   3   5      124.45      141.62     19.06 o
 -12   4   5      228.09      237.87     14.08 o
 -11   4   5       49.71       27.23      9.08 o
 -10   4   5      191.99      223.99     15.89 o
  -9   4   5      590.81      652.22     17.19 o
  -8   4   5      377.14      361.78     37.67 o
  -7   4   5      426.86      434.95      9.93 o
  -6   4   5      817.41      774.02     28.60 o
  -5   4   5     1153.98     1303.38     27.23 o
  -4   4   5      335.94      326.54     14.52 o
  -3   4   5      144.13      116.37      6.87 o
  -2   4   5      797.59      958.05     24.16 o
  -1   4   5       11.69       18.19     17.70 o
   0   4   5     1586.10     1885.72     94.41 o
   1   4   5       97.45      158.53      8.33 o
   2   4   5       46.94       73.93      6.81 o
   3   4   5     3323.13     3469.10     57.36 o
   4   4   5        0.06       14.93     12.26 o
   5   4   5      159.84      143.65     15.89 o
   6   4   5     1662.89     1621.97     46.30 o
   7   4   5       35.89       59.73     15.89 o
   8   4   5      185.48      200.08     46.75 o
   9   4   5      515.04      438.46     20.88 o
 -12   5   5        1.11       18.61     12.26 o
 -11   5   5        6.25       -8.65     15.89 o
 -10   5   5       16.95        6.14     10.89 o
  -9   5   5        0.33        9.38      7.62 o
  -8   5   5       11.52        9.49      9.53 o
  -7   5   5       57.31       74.65     32.23 o
  -6   5   5       44.10       34.51      5.87 o
  -5   5   5      555.92      550.88     15.89 o
  -4   5   5      620.12      694.28     28.60 o
  -3   5   5      473.91      532.58     23.60 o
  -2   5   5     2920.75     3189.43     87.15 o
  -1   5   5     3546.87     3836.07     77.07 o
   0   5   5      766.46      829.73     20.44 o
   1   5   5     3305.70     3535.16     92.59 o
   2   5   5     4632.99     4615.10    183.37 o
   3   5   5      196.82      222.97      7.70 o
   4   5   5     1624.47     1660.75     32.68 o
   5   5   5     2669.93     2662.44     84.88 o
   6   5   5       10.69       15.06      6.35 o
   7   5   5      509.53      447.08     21.33 o
   8   5   5     1085.36      937.74     39.03 o
   9   5   5       10.55       20.88     16.34 o
 -12   6   5        3.52       25.42     13.62 o
 -11   6   5        7.04       13.23     10.89 o
 -10   6   5      104.81      134.41      9.53 o
  -9   6   5       12.24       -0.91     17.25 o
  -8   6   5        0.15       -8.86     15.43 o
  -7   6   5      381.78      405.44     11.55 o
  -6   6   5       40.19       30.47      9.08 o
  -5   6   5        2.33       -0.45      5.02 o
  -4   6   5      364.98      344.24     10.21 o
  -3   6   5       16.29        0.98     13.16 o
  -2   6   5        7.76       -1.98     17.70 o
  -1   6   5       56.12       53.78      4.14 o
   0   6   5        6.62       -3.74     16.79 o
   1   6   5        3.56        1.46     23.15 o
   2   6   5        0.81       -3.03      9.99 o
   3   6   5       39.96       51.09      5.36 o
   4   6   5       67.67       66.16      6.81 o
   5   6   5        0.70       12.67     16.79 o
   6   6   5       78.44       91.29     13.62 o
   7   6   5      105.03      133.34     11.80 o
   8   6   5       25.24       23.60     17.25 o
 -12   7   5      686.62      706.59     25.94 o
 -11   7   5      314.35      368.50     16.11 o
 -10   7   5     1141.52     1233.66    129.81 o
  -9   7   5      932.14      968.51     95.32 o
  -8   7   5      116.00      126.98     21.33 o
  -7   7   5      987.97     1050.80     62.64 o
  -6   7   5      893.55      899.56     35.86 o
  -5   7   5        2.13       30.54     16.79 o
  -4   7   5      151.64      138.62     17.70 o
  -3   7   5      531.15      538.11     14.99 o
  -2   7   5        0.34      -10.39      9.53 o
  -1   7   5      157.40      154.28      6.81 o
   0   7   5      498.73      554.16     15.62 o
   1   7   5      211.58      212.73     11.55 o
   2   7   5      581.43      548.32     52.20 o
   3   7   5      340.65      381.79     46.30 o
   4   7   5      629.70      625.32     23.15 o
   5   7   5      332.18      342.91     11.28 o
   6   7   5       95.46       84.42      8.17 o
   7   7   5      477.22      496.56     24.51 o
   8   7   5       57.61       65.36     11.80 o
 -11   8   5      157.34      192.13     20.43 o
 -10   8   5       13.22       60.15     22.69 o
  -9   8   5        3.61       17.25      7.75 o
  -8   8   5      301.32      309.48     12.50 o
  -7   8   5       41.63       44.22      8.27 o
  -6   8   5        0.30        8.62      4.67 o
  -5   8   5      154.92      132.02      9.08 o
  -4   8   5        4.82       12.58      6.81 o
  -3   8   5        0.30        0.52      6.54 o
  -2   8   5       51.85       48.18     19.97 o
  -1   8   5       34.68       40.64      8.17 o
   0   8   5       13.22        3.99      7.26 o
   1   8   5     1035.09     1018.25     29.96 o
   2   8   5      246.32      223.41     17.70 o
   3   8   5      150.11      166.33     11.55 o
   4   8   5      985.54      888.68     36.31 o
   5   8   5      374.30      307.74     17.25 o
   6   8   5      207.16      305.93     22.69 o
   7   8   5      232.73      214.24     17.25 o
 -11   9   5      489.26      560.04     43.12 o
 -10   9   5     1137.72     1340.84     62.18 o
  -9   9   5        1.22       -0.80     28.14 o
  -8   9   5     1266.25     1264.46     25.29 o
  -7   9   5     1333.64     1477.31     47.66 o
  -6   9   5       49.16       43.52      7.20 o
  -5   9   5      941.18      905.10     22.66 o
  -4   9   5     1022.43     1103.57     34.04 o
  -3   9   5       27.87       44.25      7.55 o
  -2   9   5       97.08       76.58     19.06 o
  -1   9   5      521.65      530.05     42.21 o
   0   9   5       28.62       18.80      8.43 o
   1   9   5       68.48       48.54     22.24 o
   2   9   5      163.59      155.53     10.57 o
   3   9   5      125.69      141.62     14.52 o
   4   9   5      138.24      153.42     14.52 o
   5   9   5       60.01       52.65     11.80 o
   6   9   5       55.59       78.07     15.43 o
 -10  10   5      652.87      744.39     48.11 o
  -9  10   5     2448.91     2541.69     87.60 o
  -8  10   5      232.70      292.50     35.40 o
  -7  10   5      414.05      451.16     15.76 o
  -6  10   5     1171.71     1128.14     27.69 o
  -5  10   5       19.63       15.98      8.00 o
  -4  10   5       70.93       71.24     22.24 o
  -3  10   5        6.64       -1.71     26.78 o
  -2  10   5       14.85       20.71     14.07 o
  -1  10   5        0.00       22.69     25.42 o
   0  10   5      604.52      607.31     21.79 o
   1  10   5       15.31        1.82      9.08 o
   2  10   5       18.28        8.17      9.08 o
   3  10   5      644.24      722.60     28.14 o
   4  10   5        8.45       50.84     15.43 o
   5  10   5       13.88       12.71      9.08 o
 -10  11   5      240.14      279.60     30.86 o
  -9  11   5      273.69      320.45     32.68 o
  -8  11   5      561.28      642.72     43.57 o
  -7  11   5      537.27      542.72     24.01 o
  -6  11   5     1229.22     1333.13     36.93 o
  -5  11   5     1110.65     1099.33     78.07 o
  -4  11   5      563.34      531.17     38.13 o
  -3  11   5     1662.72     1721.43     50.38 o
  -2  11   5     1486.69     1721.17     78.07 o
  -1  11   5      269.85      269.61     29.05 o
   0  11   5      776.05      731.68     25.42 o
   1  11   5     1363.01     1348.98     42.67 o
   2  11   5       45.40       45.39      9.08 o
   3  11   5       47.26       54.47     12.71 o
   4  11   5      697.52      703.54     46.30 o
  -9  12   5        2.93      -11.80     25.42 o
  -8  12   5        1.04       17.25     21.79 o
  -7  12   5       36.09       37.90     15.89 o
  -6  12   5        0.08       20.06     33.59 o
  -5  12   5        6.75        2.92      9.89 o
  -4  12   5        2.53        1.82      6.83 o
  -3  12   5        1.37       10.34     21.33 o
  -1  12   5       15.61       50.84     29.05 o
   0  12   5        8.15        7.26      5.45 o
   1  12   5       50.49       68.99     19.97 o
   2  12   5       57.27       69.90     20.88 o
   3  12   5        7.38      -33.59     25.42 o
  -7  13   5        0.01      -19.06     27.23 o
  -6  13   5       12.11       30.86     28.14 o
  -5  13   5        1.41       15.43     31.77 o
  -4  13   5        0.13       10.89     18.16 o
  -3  13   5        0.07      -20.88     27.23 o
  -2  13   5        1.60      -25.87     17.25 o
  -1  13   5        0.32      -14.52     19.06 o
   0  13   5        3.41      -19.06     18.16 o
   1  13   5        0.60        7.26     19.97 o
  -5  14   5        9.86      -23.60     26.33 o
  -4  14   5        0.15       51.74     21.79 o
  -3  14   5        0.02        7.26     19.06 o
  -2  14   5        0.26      -32.68     24.51 o
  -1  14   5        2.12       24.51     26.33 o
  -2 -15   6        1.71       15.43      8.17 o
  -1 -15   6        1.74       -6.35      8.17 o
   0 -15   6        1.09      -10.89      7.26 o
   1 -15   6        0.02        5.45      5.45 o
   2 -15   6        0.00        3.63      6.35 o
   3 -15   6       20.43        4.54      7.26 o
   4 -15   6        0.00        9.08      9.08 o
   5 -15   6        0.87       -8.17      9.99 o
  -4 -14   6        1.38        3.63      9.08 o
  -3 -14   6       76.21       66.27      9.99 o
  -2 -14   6      445.67      369.47     11.80 o
  -1 -14   6        3.91        3.63      4.54 o
   0 -14   6       48.47       54.47      6.35 o
   1 -14   6      132.18       87.15      8.17 o
   2 -14   6       26.63       22.69      9.99 o
   3 -14   6       35.42       13.62      7.26 o
   4 -14   6        7.20       -4.54      7.26 o
   5 -14   6       59.11       49.02      9.08 o
   6 -14   6       22.78       -0.81     13.16 o
   7 -14   6        0.03       -4.54      9.99 o
  -5 -13   6      268.62      249.64     15.43 o
  -4 -13   6      506.05      493.84     16.34 o
  -3 -13   6      162.45      134.35      8.17 o
  -2 -13   6      852.96      890.54     19.97 o
  -1 -13   6     1231.90     1142.91     22.69 o
   0 -13   6      263.92      216.96      9.08 o
   1 -13   6     1350.78     1240.95     27.23 o
   2 -13   6     1430.06     1309.94     32.68 o
   3 -13   6      211.76      218.78      9.99 o
   4 -13   6     1014.65      914.14     45.84 o
   5 -13   6      594.97      585.14     15.87 o
   6 -13   6      112.45      101.03      8.90 o
   7 -13   6      406.11      416.12     54.47 o
   8 -13   6       45.90       38.66     15.89 o
  -6 -12   6        9.17      -14.98      9.99 o
  -5 -12   6       23.98       14.52      6.35 o
  -4 -12   6      453.27      489.30     15.43 o
  -3 -12   6        9.68        9.08      6.35 o
  -2 -12   6       46.31       43.57      6.35 o
  -1 -12   6      407.26      385.81     10.89 o
   0 -12   6       35.94       31.77      6.35 o
   1 -12   6       76.15       59.91      9.99 o
   2 -12   6       52.67       78.98      6.35 o
   3 -12   6       96.81       90.78      6.35 o
   4 -12   6       67.13       64.44      3.97 o
   5 -12   6       56.27       41.50      7.20 o
   6 -12   6      117.38      124.26     10.89 o
   7 -12   6       31.48       28.82      6.72 o
   8 -12   6      159.20      211.93     25.87 o
   9 -12   6       89.27      107.12     14.52 o
  -7 -11   6      218.10      255.09     14.52 o
  -6 -11   6       15.00        9.99      9.08 o
  -5 -11   6       26.78       41.76     10.89 o
  -4 -11   6      214.10      256.00     11.80 o
  -3 -11   6        2.29       19.97      6.35 o
  -2 -11   6        1.68       11.80      5.45 o
  -1 -11   6       50.25       19.97      5.45 o
   0 -11   6       67.34       72.62      5.45 o
   1 -11   6       15.53        8.17      4.54 o
   2 -11   6       22.45       11.80      5.45 o
   3 -11   6       72.37      104.83      6.06 o
   4 -11   6       44.11       68.11     10.44 o
   5 -11   6       75.88       62.32      6.54 o
   6 -11   6       14.91       23.88      7.22 o
   7 -11   6       31.25       22.86     10.03 o
   8 -11   6       18.49        6.35     10.41 o
   9 -11   6        0.08       35.40     13.62 o
  -8 -10   6       11.23       29.05     15.43 o
  -7 -10   6       21.66       16.34      7.26 o
  -6 -10   6       17.72       28.14      7.26 o
  -5 -10   6      116.83      108.03      9.08 o
  -4 -10   6       11.04       -0.91      8.17 o
  -3 -10   6       32.93       30.86      7.26 o
  -2 -10   6      399.77      425.75     11.80 o
  -1 -10   6        1.01       -8.17      5.45 o
   0 -10   6        2.06       -5.45      5.45 o
   1 -10   6      423.38      403.06     13.62 o
   2 -10   6        1.43       -3.63      3.63 o
   3 -10   6       42.09       37.15      2.61 o
   4 -10   6       92.71       93.37      7.20 o
   5 -10   6       25.45       39.28      6.19 o
   6 -10   6       75.10       61.59     11.80 o
   7 -10   6        0.00       -2.36      6.04 o
   8 -10   6       55.88       47.05      7.01 o
   9 -10   6       31.28       51.74     14.52 o
  10 -10   6        4.64       -7.49      8.61 o
  -9  -9   6        2.71       18.16     16.34 o
  -8  -9   6        0.29        5.45      6.35 o
  -7  -9   6        3.44       13.62      7.26 o
  -6  -9   6       15.49       27.23      4.54 o
  -5  -9   6        9.29        9.99      9.08 o
  -4  -9   6        7.09       19.97      8.17 o
  -3  -9   6       25.04       20.88      7.26 o
  -2  -9   6        2.91        6.35      5.45 o
  -1  -9   6       12.05       19.06      5.45 o
   0  -9   6        1.75       10.89      5.45 o
   1  -9   6        2.21       -1.82      5.45 o
   2  -9   6        1.26        2.14      4.99 o
   3  -9   6       14.79       26.50      5.87 o
   4  -9   6        5.53        3.79      5.21 o
   5  -9   6        0.40        0.54      7.26 o
   6  -9   6       28.92       49.62      7.26 o
   7  -9   6        1.79       13.74     13.16 o
   8  -9   6        0.36        4.01      6.07 o
   9  -9   6        6.36        7.41      5.87 o
  10  -9   6       15.60        3.75     15.43 o
  -9  -8   6       11.93        1.82     12.71 o
  -8  -8   6        0.51        9.08      6.35 o
  -7  -8   6       59.18       47.21      7.26 o
  -6  -8   6        4.92        9.99      6.35 o
  -5  -8   6       15.23       28.14      9.08 o
  -4  -8   6        4.30        1.82      8.17 o
  -3  -8   6       30.28       24.51      7.26 o
  -2  -8   6        5.68       -9.53      6.35 o
  -1  -8   6        7.43        0.91      4.54 o
   0  -8   6       15.34       32.68      5.45 o
   1  -8   6        9.12       24.51      4.54 o
   2  -8   6        1.62       -1.31      4.99 o
   3  -8   6        9.62       12.37      4.67 o
   4  -8   6       66.07       51.26      6.19 o
   5  -8   6        8.71        7.13      8.17 o
   6  -8   6       41.21       41.96      7.72 o
   7  -8   6       55.44       67.14     17.70 o
   8  -8   6       21.49       21.79      7.06 o
   9  -8   6       60.47       79.75      8.51 o
  10  -8   6       12.55       17.25     15.89 o
 -10  -7   6       41.46       24.51     19.06 o
  -9  -7   6       13.57       26.33     13.62 o
  -8  -7   6       42.43       37.22     10.89 o
  -7  -7   6       53.70       44.48      6.35 o
  -6  -7   6      104.89      121.64      8.17 o
  -5  -7   6        9.20       -1.82      6.35 o
  -4  -7   6      101.50      106.21      8.17 o
  -3  -7   6      549.16      512.90     14.52 o
  -2  -7   6      474.62      436.65     13.62 o
  -1  -7   6      208.08      175.20      8.17 o
   0  -7   6      980.22      952.27     19.97 o
   1  -7   6     1167.91     1135.06     49.02 o
   2  -7   6      172.03      170.66      7.85 o
   3  -7   6      346.31      320.02      9.37 o
   4  -7   6      671.71      630.87     14.39 o
   5  -7   6       45.42       50.92      4.36 o
   6  -7   6       13.86        8.30      5.45 o
   7  -7   6      253.31      252.67      8.51 o
   8  -7   6        9.91       18.97     16.34 o
   9  -7   6       20.98       19.50      6.72 o
  10  -7   6      102.08      114.64      8.38 o
  11  -7   6        0.02       26.97     12.37 o
 -11  -6   6      115.09      147.97     19.97 o
 -10  -6   6       41.79       75.35     16.34 o
  -9  -6   6       39.20       30.86     13.62 o
  -8  -6   6       46.72       29.96      9.08 o
  -7  -6   6       37.90       33.59      9.99 o
  -6  -6   6       56.48       71.72      6.35 o
  -5  -6   6       79.73      114.38      8.17 o
  -4  -6   6       24.14       38.13      6.35 o
  -3  -6   6        9.88       -0.91      6.35 o
  -2  -6   6      664.29      685.38     23.60 o
  -1  -6   6      136.81      135.26      6.35 o
   0  -6   6       83.69       98.95      6.35 o
   1  -6   6      645.32      628.36     12.67 o
   2  -6   6      606.13      586.71     38.58 o
   3  -6   6      339.40      323.21     11.80 o
   4  -6   6       91.03       98.17      4.78 o
   5  -6   6      671.59      641.29     21.33 o
   6  -6   6      210.97      199.93      7.72 o
   7  -6   6        1.03       -2.84      5.02 o
   8  -6   6      451.15      416.73     11.50 o
   9  -6   6       47.57       30.43     16.79 o
  10  -6   6        6.24       13.05      7.62 o
  11  -6   6      231.02      186.73     12.72 o
 -11  -5   6       39.93       98.95     17.25 o
 -10  -5   6        1.95        8.17     15.43 o
  -9  -5   6        0.25        2.72      9.99 o
  -8  -5   6        5.30       14.30     15.43 o
  -7  -5   6       45.26       34.38     14.07 o
  -6  -5   6       19.70        9.72      4.99 o
  -5  -5   6       83.42       83.33      6.35 o
  -4  -5   6      463.15      452.04     13.07 o
  -3  -5   6        8.08        8.50      6.57 o
  -2  -5   6        8.97       11.08      7.26 o
  -1  -5   6      935.70      935.93     21.79 o
   0  -5   6       77.83       78.08     12.71 o
   1  -5   6       92.78      106.02      6.35 o
   2  -5   6      742.67      749.12     17.64 o
   3  -5   6      298.42      289.43      9.53 o
   4  -5   6      204.42      198.83      5.36 o
   5  -5   6       90.89       97.74      4.53 o
   6  -5   6      130.49      119.81      7.26 o
   7  -5   6       84.13       67.59     15.43 o
   8  -5   6        0.93        3.54     11.35 o
   9  -5   6        7.02        1.88     13.16 o
  10  -5   6       41.01       47.31     42.67 o
  11  -5   6        4.35      -16.82     21.33 o
 -11  -4   6       42.82       13.62     18.16 o
 -10  -4   6       31.01       24.51     18.16 o
  -9  -4   6        7.78       29.05     10.89 o
  -8  -4   6      128.62      140.56     11.55 o
  -7  -4   6       19.08        0.73      7.12 o
  -6  -4   6        6.02      -15.41     24.06 o
  -5  -4   6      282.55      269.82     14.07 o
  -4  -4   6        0.00        8.17      9.53 o
  -3  -4   6      181.74      125.35      8.65 o
  -2  -4   6      119.44      126.06     14.52 o
  -1  -4   6       23.97       16.87      4.36 o
   0  -4   6      125.95      126.12      5.67 o
   1  -4   6       38.31       43.83     14.98 o
   2  -4   6       22.77       29.69      7.85 o
   3  -4   6      102.22       81.21     16.79 o
   4  -4   6       39.34       32.58     15.89 o
   5  -4   6       73.44       77.02      5.82 o
   6  -4   6        1.60       12.64      8.62 o
   7  -4   6       37.74       17.78     21.79 o
   8  -4   6      179.68      154.09     11.08 o
   9  -4   6       17.74       27.53     10.86 o
  10  -4   6      231.60      223.10     25.42 o
  11  -4   6      147.83      131.97     12.91 o
 -12  -3   6       92.14      127.09     19.06 o
 -11  -3   6        6.76        3.63     14.52 o
 -10  -3   6       43.82       29.96     16.34 o
  -9  -3   6      130.49      121.18     25.87 o
  -8  -3   6       83.37       78.22      9.74 o
  -7  -3   6       34.35       21.27      6.72 o
  -6  -3   6      193.35      178.79     10.58 o
  -5  -3   6      531.88      534.18     28.60 o
  -4  -3   6       45.27       45.21      9.53 o
  -3  -3   6      116.22      103.55      9.99 o
  -2  -3   6      795.73      761.38     16.36 o
  -1  -3   6        7.84        6.49      4.14 o
   0  -3   6        0.37       -4.46      3.15 o
   1  -3   6        5.11        7.55      9.08 o
   2  -3   6       28.42       24.51      7.06 o
   3  -3   6       10.19        4.37     13.62 o
   4  -3   6      252.79      260.79     22.69 o
   5  -3   6       83.59       53.95      6.41 o
   6  -3   6       54.85       78.71     20.43 o
   7  -3   6      406.14      373.88     43.12 o
   8  -3   6       59.61       63.83      8.34 o
   9  -3   6       15.85       49.76     10.86 o
  10  -3   6      221.75      159.89     28.14 o
  11  -3   6       15.15       15.86     11.58 o
 -12  -2   6        2.59       47.21     17.25 o
 -11  -2   6        0.22       -9.99     21.79 o
 -10  -2   6        9.07       -1.82     13.62 o
  -9  -2   6        4.42       -1.35      8.90 o
  -8  -2   6       30.98       24.68     15.89 o
  -7  -2   6      135.78      137.71      7.62 o
  -6  -2   6        7.29        8.40      7.62 o
  -5  -2   6      266.19      250.10      9.63 o
  -4  -2   6      443.56      480.85     14.07 o
  -3  -2   6        0.88       -4.81      7.26 o
  -2  -2   6      395.11      365.12      9.16 o
  -1  -2   6      636.71      621.37     21.79 o
   0  -2   6      133.80      110.53     25.87 o
   1  -2   6        0.02      -10.51      7.01 o
   2  -2   6      688.73      700.61     32.23 o
   3  -2   6       77.80       78.70      7.55 o
   4  -2   6      110.78       82.32      7.62 o
   5  -2   6      690.47      739.34     15.43 o
   6  -2   6        1.64       -9.06      6.04 o
   7  -2   6       27.57       39.06      6.04 o
   8  -2   6      415.64      449.61     15.07 o
   9  -2   6        0.15       13.77      9.37 o
  10  -2   6       11.24        4.44     28.60 o
  11  -2   6      163.18      179.16     30.86 o
 -12  -1   6        8.25       23.60     15.43 o
 -11  -1   6       78.62       98.04     19.06 o
 -10  -1   6       10.66       62.64     16.34 o
  -9  -1   6        3.03       13.31     16.34 o
  -8  -1   6      188.90      166.40     15.89 o
  -7  -1   6       39.38       37.83     10.89 o
  -6  -1   6      112.28      121.95      8.65 o
  -5  -1   6      344.71      342.51     47.66 o
  -4  -1   6        0.55        2.72      7.26 o
  -3  -1   6      309.95      298.46     14.52 o
  -2  -1   6      190.93      180.04      9.08 o
  -1  -1   6       84.97       75.03      4.49 o
   0  -1   6        5.86       -1.54      6.32 o
   1  -1   6       54.34       40.33     11.35 o
   2  -1   6       36.32       34.22      6.54 o
   3  -1   6      214.20      239.54     14.52 o
   4  -1   6       27.94       10.62      7.20 o
   5  -1   6        0.02       -0.57      5.02 o
   6  -1   6      140.46      162.57     26.78 o
   7  -1   6        0.09      -11.52     12.26 o
   8  -1   6        5.64        8.88      7.20 o
   9  -1   6       43.68       17.69     10.44 o
  10  -1   6        5.48      -21.79     14.52 o
  11  -1   6        0.69       -0.61     12.21 o
 -12   0   6       16.07       21.79     14.52 o
 -11   0   6      109.47      122.55     17.25 o
 -10   0   6        4.94        0.72      6.35 o
  -9   0   6       90.81       96.93      5.45 o
  -8   0   6      297.83      312.97      7.12 o
  -7   0   6       25.05       31.75      5.45 o
  -6   0   6      480.72      489.11     35.86 o
  -5   0   6      176.96      186.28      7.01 o
  -4   0   6      319.81      297.32      7.70 o
  -3   0   6      801.99      798.60     14.43 o
  -2   0   6       88.96       69.29      4.54 o
  -1   0   6      142.76      119.47     10.44 o
   0   0   6      709.94      642.80     22.24 o
   1   0   6      632.85      650.52     17.25 o
   2   0   6        3.15        5.30      6.07 o
   3   0   6      247.02      236.93     13.62 o
   4   0   6      255.21      258.69     10.44 o
   5   0   6       10.84       -4.30      6.07 o
   6   0   6        0.05       -7.09      6.72 o
   7   0   6        3.66        0.65     17.70 o
   8   0   6        3.56        1.05      7.85 o
   9   0   6       74.92       80.48     33.59 o
  10   0   6        8.19       28.47     11.92 o
 -12   1   6      150.42      150.10      8.52 o
 -11   1   6       63.60       67.39      5.37 o
 -10   1   6       16.61       34.16     24.51 o
  -9   1   6      121.58      114.31     25.87 o
  -8   1   6      405.59      447.01     22.24 o
  -7   1   6      126.80      120.91      6.32 o
  -6   1   6        4.80        0.30      7.26 o
  -5   1   6     1951.31     2128.80     39.49 o
  -4   1   6      119.30      112.13      5.78 o
  -3   1   6      111.87       99.93      5.78 o
  -2   1   6     2539.16     2341.33     35.29 o
  -1   1   6      142.25      107.49      6.32 o
   0   1   6       23.52       11.03      6.32 o
   1   1   6      481.68      418.82     11.08 o
   2   1   6      652.65      611.63     15.72 o
   3   1   6       41.21       30.24      6.72 o
   4   1   6       15.32        9.53     14.07 o
   5   1   6      344.50      348.17     10.27 o
   6   1   6       81.28       66.72      7.06 o
   7   1   6        6.51       15.50     17.25 o
   8   1   6      100.43       97.45     23.15 o
   9   1   6       75.28       89.86     23.60 o
  10   1   6        0.83       -0.18     15.11 o
 -12   2   6      116.96       98.71      9.89 o
 -11   2   6       35.54       40.11      7.31 o
 -10   2   6      116.26       99.33      8.51 o
  -9   2   6      523.54      481.69     35.86 o
  -8   2   6      126.07      121.11      6.97 o
  -7   2   6      150.60      167.21      7.36 o
  -6   2   6     1134.62     1212.51     34.50 o
  -5   2   6      340.22      316.92     10.03 o
  -4   2   6      299.27      261.85      8.27 o
  -3   2   6      668.37      707.17     14.39 o
  -2   2   6       35.54       46.89     20.88 o
  -1   2   6     3500.30     3491.60     61.30 o
   0   2   6      339.47      310.19     21.79 o
   1   2   6      229.49      214.41     14.52 o
   2   2   6     1197.95     1157.75     23.72 o
   3   2   6     1112.97     1087.34     24.96 o
   4   2   6       89.22       83.27      6.81 o
   5   2   6       85.62       83.92     25.42 o
   6   2   6      515.48      487.89     24.96 o
   7   2   6        4.87        8.58      6.97 o
   8   2   6        0.23        8.62      7.06 o
   9   2   6      122.61      192.13     14.52 o
  10   2   6        4.17       -4.02     11.22 o
 -12   3   6      184.73      172.38     17.70 o
 -11   3   6        8.80       14.91     18.16 o
 -10   3   6       15.51       36.92     13.62 o
  -9   3   6     1295.61     1332.84     31.32 o
  -8   3   6       32.13       39.77      8.17 o
  -7   3   6      356.54      291.25     38.58 o
  -6   3   6     9323.91     9883.72    134.78 o
  -5   3   6       29.22       40.33      6.57 o
  -4   3   6     2285.37     2249.56     37.50 o
  -3   3   6    44844.74    49515.61    785.47 o
  -2   3   6     1349.47     1484.85     28.52 o
  -1   3   6     1821.79     1864.51     60.37 o
   0   3   6    55333.80    58720.60   1399.81 o
   1   3   6     1710.31     1991.42     41.82 o
   2   3   6       65.61       75.82     11.35 o
   3   3   6    15693.98    16321.71    332.25 o
   4   3   6      692.52      788.23     41.30 o
   5   3   6        8.60       26.31      6.07 o
   6   3   6     2859.55     2784.52     49.73 o
   7   3   6      119.36      127.39     29.05 o
   8   3   6       13.22       25.66     19.52 o
   9   3   6      430.18      414.37     24.06 o
 -12   4   6      427.58      431.99     20.88 o
 -11   4   6       91.50       79.76      9.93 o
 -10   4   6       21.64       25.57      9.08 o
  -9   4   6      245.45      264.17     10.69 o
  -8   4   6       68.28       71.72      6.32 o
  -7   4   6       71.36       79.61     10.44 o
  -6   4   6       14.21       31.62      6.32 o
  -5   4   6        2.52        0.19     12.26 o
  -4   4   6       90.76       87.27      6.72 o
  -3   4   6        5.85        6.35      4.36 o
  -2   4   6       27.51        6.07     19.97 o
  -1   4   6       28.58       37.79     15.43 o
   0   4   6      260.45      269.52     15.89 o
   1   4   6       36.21       45.79     29.50 o
   2   4   6       53.64       81.97     17.70 o
   3   4   6     1306.14     1430.35     71.26 o
   4   4   6       17.31       28.59      5.14 o
   5   4   6      131.18      138.49      8.17 o
   6   4   6     1230.62     1298.21     24.42 o
   7   4   6        7.61        3.20      7.85 o
   8   4   6      154.23      144.84     39.49 o
   9   4   6      610.83      531.96     31.77 o
 -12   5   6        7.85       16.99     14.07 o
 -11   5   6       87.93       95.77     10.41 o
 -10   5   6       73.74       52.39     10.86 o
  -9   5   6      188.10      148.49     11.80 o
  -8   5   6      582.29      559.51     44.03 o
  -7   5   6      445.52      448.14     16.34 o
  -6   5   6      691.55      660.33     37.22 o
  -5   5   6     2524.59     2620.53     50.84 o
  -4   5   6     2547.46     2790.97     41.95 o
  -3   5   6     1197.70     1162.20     28.03 o
  -2   5   6     4323.89     4678.01     98.52 o
  -1   5   6     4995.30     5489.54    107.71 o
   0   5   6      549.13      582.29     18.61 o
   1   5   6     1758.99     1833.26     34.65 o
   2   5   6     2463.78     2464.94    112.57 o
   3   5   6       76.31      104.94      6.54 o
   4   5   6      257.96      234.37      8.51 o
   5   5   6      720.08      687.07     54.47 o
   6   5   6       21.51       41.69     13.62 o
   7   5   6        6.46        0.17      6.72 o
   8   5   6      192.99      175.20     14.52 o
   9   5   6        7.42       39.03     18.16 o
 -12   6   6       23.12        0.91     27.23 o
 -11   6   6       26.85       31.87      9.29 o
 -10   6   6      271.84      233.30     12.92 o
  -9   6   6      153.39      165.76     10.23 o
  -8   6   6       19.64       27.48      6.81 o
  -7   6   6     1653.69     1684.39     28.52 o
  -6   6   6      629.20      670.87     17.70 o
  -5   6   6       27.77       24.84     10.89 o
  -4   6   6     3940.80     4068.37     66.01 o
  -3   6   6     1279.01     1335.95     35.86 o
  -2   6   6      595.37      551.82     16.62 o
  -1   6   6     3201.33     3119.49     65.49 o
   0   6   6     1187.00     1283.98     26.78 o
   1   6   6     1051.13     1028.40     23.15 o
   2   6   6      548.12      470.86     17.70 o
   3   6   6      499.39      495.05     14.52 o
   4   6   6      540.24      537.12     40.40 o
   5   6   6        1.32       -8.91      6.31 o
   6   6   6      201.73      153.66     26.33 o
   7   6   6      122.28      135.26     11.80 o
   8   6   6       30.56       52.65     15.43 o
 -12   7   6      156.11      134.53     18.16 o
 -11   7   6        0.00       -7.95     13.43 o
 -10   7   6      188.36      217.86     37.22 o
  -9   7   6      168.89      184.25     23.60 o
  -8   7   6        7.81       37.21      8.65 o
  -7   7   6       20.88       45.85     16.79 o
  -6   7   6      315.60      280.20     12.50 o
  -5   7   6        0.38       -3.16     14.98 o
  -4   7   6       19.08        6.07      6.07 o
  -3   7   6      445.32      430.51     26.33 o
  -2   7   6       17.08       20.20      8.17 o
  -1   7   6       14.94       19.67      3.69 o
   0   7   6      203.09      203.31      6.19 o
   1   7   6       12.37        0.83      7.72 o
   2   7   6        0.54       -8.14      9.57 o
   3   7   6       36.07       16.99     18.61 o
   4   7   6      174.68      175.56     39.94 o
   5   7   6        2.47        5.45     10.89 o
   6   7   6        2.88        9.08      7.26 o
   7   7   6      246.57      286.86     22.69 o
 -11   8   6      210.00      189.41     15.41 o
 -10   8   6      686.41      722.26     27.23 o
  -9   8   6      116.93      139.06     15.89 o
  -8   8   6      179.03      196.65     10.01 o
  -7   8   6      558.23      533.91     62.64 o
  -6   8   6       73.61       55.21     12.26 o
  -5   8   6     2091.24     2072.57     40.83 o
  -4   8   6       62.71       55.14     10.44 o
  -3   8   6        0.80        9.79      5.90 o
  -2   8   6     3190.57     3188.94     77.62 o
  -1   8   6       96.42       95.32      3.69 o
   0   8   6       32.11       27.46     14.52 o
   1   8   6     1606.34     1529.19     46.75 o
   2   8   6      260.44      285.81     16.07 o
   3   8   6       45.69       30.64      7.39 o
   4   8   6      261.50      226.04     18.16 o
   5   8   6      105.69       88.06     14.52 o
   6   8   6       13.81       17.25     15.43 o
   7   8   6       16.46      -24.51     18.16 o
 -11   9   6      121.99      145.15     18.73 o
 -10   9   6     1488.69     1540.09     71.26 o
  -9   9   6       43.44       55.06     10.03 o
  -8   9   6      511.86      518.33     41.30 o
  -7   9   6     3723.45     3887.71    123.91 o
  -6   9   6      275.60      306.88     28.60 o
  -5   9   6      462.96      504.83     21.79 o
  -4   9   6     4699.99     4856.07     96.52 o
  -3   9   6      174.87      167.18      8.90 o
  -2   9   6       82.43       86.42     14.07 o
  -1   9   6     3349.50     3441.54     72.82 o
   0   9   6        3.44        2.90      8.17 o
   1   9   6        7.28        7.26      9.08 o
   2   9   6     1220.09     1140.18     39.03 o
   3   9   6      201.48      181.56     16.34 o
   4   9   6       16.34       22.69     11.80 o
   5   9   6      153.24      156.14     14.52 o
   6   9   6      170.26      188.82     18.16 o
 -10  10   6      472.38      577.35     41.76 o
  -9  10   6       10.76        4.34     15.89 o
  -8  10   6      137.50      149.79     19.97 o
  -7  10   6      662.65      632.38     34.50 o
  -6  10   6        7.18        6.81      7.70 o
  -5  10   6      123.32      109.09      9.16 o
  -4  10   6      358.43      332.76     17.01 o
  -3  10   6      380.64      385.80     27.69 o
  -2  10   6       54.56       58.15      5.33 o
  -1  10   6       51.12       84.42     28.14 o
   0  10   6     1127.32     1297.23     39.94 o
   1  10   6        0.71        4.54      9.08 o
   2  10   6        0.00       18.16     10.89 o
   3  10   6      951.40     1035.79     36.31 o
   4  10   6       16.27       -9.08     12.71 o
   5  10   6        0.33      -12.71     15.43 o
  -9  11   6      103.83       68.99     27.23 o
  -8  11   6        2.45      -25.87     17.25 o
  -7  11   6      110.86       96.28     13.52 o
  -6  11   6        7.11       15.10     37.67 o
  -5  11   6       12.34       25.47     10.03 o
  -4  11   6        0.60       -6.35     17.70 o
  -3  11   6       40.40       46.57      9.99 o
  -2  11   6       40.51       14.52     18.16 o
  -1  11   6       27.52       20.88     25.42 o
   0  11   6       35.25       28.14      5.45 o
   1  11   6       71.30       87.15      9.99 o
   2  11   6       14.25       26.33      9.08 o
   3  11   6        0.47      -19.97     19.06 o
   4  11   6       92.32       73.53     26.33 o
  -8  12   6      233.81      147.97     29.05 o
  -7  12   6       35.06       14.52     12.18 o
  -6  12   6      104.47      100.34     13.72 o
  -5  12   6      319.69      322.09     20.88 o
  -4  12   6      106.51       76.24      9.99 o
  -3  12   6       39.91       31.01     19.52 o
  -2  12   6      326.21      372.19     34.50 o
  -1  12   6       97.80      106.21     24.51 o
   0  12   6        4.55      -19.97     19.97 o
   1  12   6      251.55      168.85     23.60 o
   2  12   6       41.51      -15.43     22.69 o
  -7  13   6       16.96       -6.35     31.77 o
  -6  13   6        1.80       17.25     19.06 o
  -5  13   6        1.88        3.63     27.23 o
  -4  13   6        9.17       40.85     32.68 o
  -3  13   6        1.46      -14.52     20.88 o
  -2  13   6        2.74       30.86     19.97 o
  -1  13   6        5.16       16.34     28.14 o
   0  13   6        1.62       14.52     28.14 o
  -2 -15   7        0.22        0.00      7.26 o
  -1 -15   7       36.45       45.39      7.26 o
   0 -15   7        4.35        9.08      6.35 o
   1 -15   7        4.64       14.52      5.45 o
   2 -15   7        0.01        3.63      6.35 o
   3 -15   7       59.25       67.18      9.99 o
   4 -15   7       26.37       22.69      9.08 o
   5 -15   7        6.10      -12.26      8.17 o
  -4 -14   7      142.04      137.98     10.89 o
  -3 -14   7       45.47       18.16      9.99 o
  -2 -14   7       14.44       19.06      6.35 o
  -1 -14   7      113.70      115.29      8.17 o
   0 -14   7        8.69        8.17      5.45 o
   1 -14   7       61.44       74.44      6.35 o
   2 -14   7        2.77       -4.54      5.45 o
   3 -14   7        1.52       17.25      5.45 o
   4 -14   7      110.03      111.66      9.99 o
   5 -14   7       61.74       98.95     12.71 o
   6 -14   7        5.42       17.25     13.16 o
  -5 -13   7       12.25        6.35      8.17 o
  -4 -13   7      290.17      287.77      9.99 o
  -3 -13   7       41.16       28.14      6.35 o
  -2 -13   7       11.95       -0.91      6.35 o
  -1 -13   7       20.74       25.42      6.35 o
   0 -13   7        9.21       12.71      6.35 o
   1 -13   7        7.32        9.99      5.45 o
   2 -13   7       70.34       64.45      5.45 o
   3 -13   7        0.83        9.99      2.72 o
   4 -13   7        1.37        7.83      8.62 o
   5 -13   7      137.94      145.21     41.76 o
   6 -13   7        1.81      -16.75     13.62 o
   7 -13   7        0.46        9.52     16.34 o
  -6 -12   7      214.53      282.32     13.62 o
  -5 -12   7       77.42       94.41      8.17 o
  -4 -12   7      255.35      255.09     10.89 o
  -3 -12   7      307.70      280.51      9.99 o
  -2 -12   7      148.71      132.54      8.17 o
  -1 -12   7      720.17      688.10     16.34 o
   0 -12   7      432.08      393.07     11.80 o
   1 -12   7      190.59      187.00      8.17 o
   2 -12   7      653.54      624.56     13.62 o
   3 -12   7      405.48      366.75     11.80 o
   4 -12   7      108.32       90.47     13.16 o
   5 -12   7      147.46      136.58     23.60 o
   6 -12   7      159.99      156.77     10.89 o
   7 -12   7       28.56       45.84     16.79 o
   8 -12   7        5.30       -9.99     12.71 o
  -7 -11   7       10.95       26.33      9.08 o
  -6 -11   7       34.39       39.03      5.45 o
  -5 -11   7       27.37       15.43      8.17 o
  -4 -11   7       15.52       14.52      7.26 o
  -3 -11   7       57.03       49.93      7.26 o
  -2 -11   7        2.04       -8.17      5.45 o
  -1 -11   7        1.33        0.00      6.35 o
   0 -11   7       91.91       98.04      6.35 o
   1 -11   7       27.34       41.76      5.45 o
   2 -11   7       26.28       25.42      3.63 o
   3 -11   7       46.05       42.89      9.08 o
   4 -11   7       40.76       35.00      6.32 o
   5 -11   7       44.72       38.63      6.35 o
   6 -11   7        0.33        3.82     10.23 o
   7 -11   7        0.06        5.14      7.72 o
   8 -11   7        6.23      -10.89     15.43 o
   9 -11   7        0.82        3.63     13.62 o
  -8 -10   7        0.90       -9.99     13.62 o
  -7 -10   7        3.43       -4.54      6.35 o
  -6 -10   7        0.07        0.00      8.17 o
  -5 -10   7       24.85       34.50      8.17 o
  -4 -10   7        3.61       -4.54      8.17 o
  -3 -10   7        3.55       12.71      8.17 o
  -2 -10   7       60.82       43.57      5.45 o
  -1 -10   7        0.99        4.54      5.45 o
   0 -10   7        3.72       -4.54      5.45 o
   1 -10   7       51.04       49.02      5.45 o
   2 -10   7        0.44        0.91      2.72 o
   3 -10   7        2.18       12.51      5.67 o
   4 -10   7        3.27        8.47      5.68 o
   5 -10   7        7.27       32.50     11.80 o
   6 -10   7        0.06        0.00      7.26 o
   7 -10   7       26.89       24.73     13.16 o
   8 -10   7        7.77        7.26      8.17 o
   9 -10   7        0.76       33.59     12.71 o
  -9  -9   7       17.09       29.05     16.34 o
  -8  -9   7       10.22       16.34      6.35 o
  -7  -9   7       34.97       47.21      7.26 o
  -6  -9   7       40.69       35.40      8.17 o
  -5  -9   7       64.91       67.18      8.17 o
  -4  -9   7       12.20        2.72      6.35 o
  -3  -9   7       19.83       50.84      8.17 o
  -2  -9   7       58.73       45.39      4.54 o
  -1  -9   7        7.50        4.54      5.45 o
   0  -9   7        5.32        0.00      5.45 o
   1  -9   7        0.05      -10.89      7.26 o
   2  -9   7       20.30       12.35      7.12 o
   3  -9   7       16.96       13.46      5.21 o
   4  -9   7       61.70       60.22      9.53 o
   5  -9   7        2.14       -5.99      5.01 o
   6  -9   7       59.25       66.94     14.07 o
   7  -9   7      100.31      103.65     17.70 o
   8  -9   7        3.54        1.77      6.07 o
   9  -9   7       84.90       98.10     39.03 o
  10  -9   7       20.44       -2.39     10.20 o
 -10  -8   7       40.08       76.25     18.16 o
  -9  -8   7        8.76       -0.91     14.52 o
  -8  -8   7       18.54       12.71     11.80 o
  -7  -8   7       13.36       27.23      4.54 o
  -6  -8   7       37.64       40.85      7.26 o
  -5  -8   7        5.09        2.72      7.26 o
  -4  -8   7        9.64        9.08      6.35 o
  -3  -8   7        0.04        0.00      8.17 o
  -2  -8   7        9.66       19.06      7.26 o
  -1  -8   7       92.13       80.79      5.45 o
   0  -8   7      355.24      368.56      9.99 o
   1  -8   7       29.13       38.13      3.63 o
   2  -8   7       92.78       59.55     10.03 o
   3  -8   7     1176.87     1131.55     29.96 o
   4  -8   7       22.14       26.19     14.07 o
   5  -8   7        1.46       13.21      8.62 o
   6  -8   7     1372.07     1323.20     23.75 o
   7  -8   7        0.27        0.91      5.67 o
   8  -8   7       90.93       93.47     38.58 o
   9  -8   7      719.13      700.39     20.27 o
  10  -8   7       28.02       17.74     12.26 o
 -10  -7   7        2.49       21.79     16.34 o
  -9  -7   7       82.59       69.90     21.79 o
  -8  -7   7       69.35       77.16     11.80 o
  -7  -7   7        5.19        8.17      4.54 o
  -6  -7   7       55.33       62.64      7.26 o
  -5  -7   7       62.65       64.45      8.17 o
  -4  -7   7       17.12       26.33      7.26 o
  -3  -7   7        0.14       -9.53      6.35 o
  -2  -7   7        3.64       -0.91      5.45 o
  -1  -7   7        8.63        7.26      4.54 o
   0  -7   7       55.30       41.76      4.54 o
   1  -7   7      105.35      111.05      8.17 o
   2  -7   7        0.10       -1.09      2.64 o
   3  -7   7       44.64       43.44      5.90 o
   4  -7   7       59.77       60.54      6.81 o
   5  -7   7        1.21        4.09      3.21 o
   6  -7   7        0.05       -5.45      4.14 o
   7  -7   7       14.45        2.40     14.98 o
   8  -7   7        4.72       -0.81      5.67 o
   9  -7   7        9.03       19.18      6.35 o
  10  -7   7       22.62       33.13     10.30 o
 -11  -6   7        1.15      -23.15     15.43 o
 -10  -6   7      112.32      128.00     19.97 o
  -9  -6   7      138.72      189.73     14.52 o
  -8  -6   7       32.44       36.44     14.07 o
  -7  -6   7       54.40      101.42     12.37 o
  -6  -6   7      265.34      304.92     11.35 o
  -5  -6   7      242.52      227.73     17.70 o
  -4  -6   7        0.02       17.91     11.35 o
  -3  -6   7      261.81      206.98      9.99 o
  -2  -6   7      130.92      108.03      9.08 o
  -1  -6   7       16.84       21.79      5.45 o
   0  -6   7        0.42        0.00      4.54 o
   1  -6   7        6.73       23.64     10.44 o
   2  -6   7        0.51       -8.17      7.70 o
   3  -6   7      184.37      169.41     10.41 o
   4  -6   7       61.36       62.25      8.62 o
   5  -6   7       47.39       57.84     19.97 o
   6  -6   7      239.43      252.71      7.85 o
   7  -6   7       20.78       14.01     14.52 o
   8  -6   7      205.13      205.84     10.98 o
   9  -6   7       58.13       87.74     20.43 o
  10  -6   7        2.54       33.20     11.10 o
 -11  -5   7       16.83       16.34     19.06 o
 -10  -5   7       27.89       29.96     19.06 o
  -9  -5   7       22.03      -13.62      9.99 o
  -8  -5   7       14.87       37.22     10.89 o
  -7  -5   7       97.34       81.92     16.79 o
  -6  -5   7       62.55       72.73      9.63 o
  -5  -5   7        1.53       -0.54      3.41 o
  -4  -5   7      102.05       86.18      5.59 o
  -3  -5   7       55.92       62.46     16.79 o
  -2  -5   7       22.33       24.68     14.07 o
  -1  -5   7      118.11      120.96     16.79 o
   0  -5   7        7.14        2.00      5.45 o
   1  -5   7       44.08       42.57     23.15 o
   2  -5   7      227.14      235.85     12.00 o
   3  -5   7        9.04       16.23      9.99 o
   4  -5   7      324.57      293.23      8.51 o
   5  -5   7       48.19       55.38      5.24 o
   6  -5   7        0.02       -0.18     10.89 o
   7  -5   7      478.19      476.14     13.57 o
   8  -5   7        8.12       -3.03      8.93 o
   9  -5   7       80.39       45.01     10.24 o
  10  -5   7      240.16      281.68     66.72 o
 -11  -4   7        2.95       58.10     21.79 o
 -10  -4   7      113.51       72.62     21.79 o
  -9  -4   7       55.02       44.48      9.99 o
  -8  -4   7        8.00       18.44     23.15 o
  -7  -4   7      228.16      225.58     23.60 o
  -6  -4   7      156.55      207.44     10.46 o
  -5  -4   7        4.89       -2.72      6.54 o
  -4  -4   7      252.44      238.69      7.94 o
  -3  -4   7      704.38      750.77     19.06 o
  -2  -4   7        7.11        4.34      5.90 o
  -1  -4   7        0.61        4.78      4.78 o
   0  -4   7     1185.75     1174.50     18.61 o
   1  -4   7       35.84       31.35      5.14 o
   2  -4   7      330.54      317.51     12.23 o
   3  -4   7     1099.51     1127.62     23.35 o
   4  -4   7       28.51       19.81     13.62 o
   5  -4   7      495.13      480.59     44.48 o
   6  -4   7      476.03      519.01     24.96 o
   7  -4   7       18.97        6.45      6.79 o
   8  -4   7      177.30      203.63     30.86 o
   9  -4   7      111.70      133.22     12.61 o
  10  -4   7      247.46      207.20     24.06 o
 -12  -3   7        0.04        8.17     15.43 o
 -11  -3   7       10.21       47.21     18.16 o
 -10  -3   7       80.34       77.16     15.43 o
  -9  -3   7        1.92       17.52     17.25 o
  -8  -3   7       10.38       20.73     21.79 o
  -7  -3   7       92.68       90.96     18.61 o
  -6  -3   7        1.67        2.65      7.85 o
  -5  -3   7      182.16      217.27      9.63 o
  -4  -3   7       70.28       75.08      7.26 o
  -3  -3   7       94.85       93.20      5.21 o
  -2  -3   7     5245.99     5503.18     83.76 o
  -1  -3   7       87.20       80.83      4.49 o
   0  -3   7       32.07       22.03     12.71 o
   1  -3   7     9728.75    10138.28    147.44 o
   2  -3   7      402.60      364.97     22.69 o
   3  -3   7       58.56       47.56      6.14 o
   4  -3   7     2759.18     2943.74     63.10 o
   5  -3   7      163.39      124.38     36.31 o
   6  -3   7       65.05       61.91     16.79 o
   7  -3   7      343.26      349.49     12.65 o
   8  -3   7        5.01       11.94      9.99 o
   9  -3   7       32.24       -2.64     18.16 o
  10  -3   7        8.42        7.61     11.70 o
 -12  -2   7        0.05      -34.04     22.69 o
 -11  -2   7        4.50       27.23     17.25 o
 -10  -2   7        0.22        0.91     14.52 o
  -9  -2   7        0.63        4.80     20.88 o
  -8  -2   7       19.88       10.16     13.16 o
  -7  -2   7        8.49       -9.48     11.80 o
  -6  -2   7        1.06       -9.21      6.72 o
  -5  -2   7       92.85      108.80      8.27 o
  -4  -2   7       27.56       25.63     12.71 o
  -3  -2   7        0.27        1.48     10.44 o
  -2  -2   7      128.26      143.73      8.62 o
  -1  -2   7        8.47        9.33      3.49 o
   0  -2   7       12.77        7.13      5.45 o
   1  -2   7      574.44      626.56     19.97 o
   2  -2   7      519.80      505.22     32.23 o
   3  -2   7      190.89      187.25      8.51 o
   4  -2   7     1843.82     1917.70     39.44 o
   5  -2   7      916.04      976.75     19.51 o
   6  -2   7      244.18      237.59      8.52 o
   7  -2   7     1413.71     1462.31     39.49 o
   8  -2   7      211.08      217.62     21.79 o
   9  -2   7      268.06      277.81     16.77 o
  10  -2   7      717.14      653.67     43.12 o
 -12  -1   7       11.34      -23.15     15.43 o
 -11  -1   7       31.37      101.67     21.79 o
 -10  -1   7       86.48      109.84     16.34 o
  -9  -1   7       26.07       24.64      8.90 o
  -8  -1   7      183.98      213.02     10.21 o
  -7  -1   7      236.92      247.31     11.86 o
  -6  -1   7       32.60       44.68      7.55 o
  -5  -1   7      500.05      454.89     27.69 o
  -4  -1   7      244.76      250.53     23.60 o
  -3  -1   7        0.24       -3.63      4.49 o
  -2  -1   7      204.30      185.80      6.07 o
  -1  -1   7       76.83       68.99      4.53 o
   0  -1   7      305.66      336.25     10.03 o
   1  -1   7      161.52      125.24      8.20 o
   2  -1   7      124.10      166.67      9.81 o
   3  -1   7      639.52      663.46     15.64 o
   4  -1   7      524.63      506.86     13.79 o
   5  -1   7      364.23      352.61     10.86 o
   6  -1   7      574.64      595.80     13.16 o
   7  -1   7      334.97      318.46     21.79 o
   8  -1   7      406.55      423.69     34.50 o
   9  -1   7      396.76      381.85     18.56 o
  10  -1   7      188.53      189.96     51.74 o
 -12   0   7        0.20      -25.87     17.25 o
 -11   0   7      106.27       92.59     19.06 o
 -10   0   7        6.05        3.63     12.71 o
  -9   0   7       35.35       28.47      8.62 o
  -8   0   7      118.33      122.31      8.62 o
  -7   0   7       10.45       16.50      9.08 o
  -6   0   7      319.96      260.33     16.79 o
  -5   0   7        8.12        9.08      5.45 o
  -4   0   7       89.51       99.41      5.78 o
  -3   0   7     1295.16     1241.29     39.03 o
  -2   0   7      389.62      401.77     22.24 o
  -1   0   7      214.41      209.70      6.72 o
   0   0   7     1034.28     1037.75     37.67 o
   1   0   7      951.21      925.22     22.24 o
   2   0   7       13.70        3.48      9.99 o
   3   0   7      316.69      303.26     11.34 o
   4   0   7      429.34      412.37     33.59 o
   5   0   7       12.74       38.58      9.08 o
   6   0   7       56.94       58.14      7.36 o
   7   0   7       65.42       73.97      7.36 o
   8   0   7        7.02       19.15     24.96 o
   9   0   7        0.06        1.19      9.74 o
  10   0   7        0.10       16.95     12.18 o
 -12   1   7       97.19       82.61     17.25 o
 -11   1   7      291.66      236.37      8.58 o
 -10   1   7       50.30       60.48      7.31 o
  -9   1   7      212.40      196.26      8.23 o
  -8   1   7      954.66      943.01     27.23 o
  -7   1   7       99.98       91.75      9.53 o
  -6   1   7      206.15      191.79     23.15 o
  -5   1   7     3948.23     3990.08     58.73 o
  -4   1   7      238.84      221.07      7.06 o
  -3   1   7       34.77       43.85     15.43 o
  -2   1   7    10022.98    10567.78    155.54 o
  -1   1   7     1291.68     1312.37     22.87 o
   0   1   7     1037.85     1073.52     35.86 o
   1   1   7     3827.63     3959.06     81.25 o
   2   1   7     1479.46     1517.56     30.49 o
   3   1   7      537.32      536.76     14.43 o
   4   1   7      257.82      259.21      8.99 o
   5   1   7      548.61      525.86     12.50 o
   6   1   7      126.84      131.59      8.71 o
   7   1   7        0.14       26.10      7.62 o
   8   1   7      116.66      118.44     19.06 o
   9   1   7       28.91       22.53     17.25 o
  10   1   7       13.12       26.71     11.90 o
 -12   2   7       78.23       64.88     30.41 o
 -11   2   7        2.78       -9.08     10.44 o
 -10   2   7        0.00       15.85      8.05 o
  -9   2   7        1.04       14.34      7.72 o
  -8   2   7       61.49       63.87      9.99 o
  -7   2   7        3.48       -8.14      5.43 o
  -6   2   7      116.24       78.67     16.34 o
  -5   2   7      110.64      107.34      6.72 o
  -4   2   7      384.28      436.75     10.58 o
  -3   2   7       69.27       76.79      9.99 o
  -2   2   7        0.45       -4.63      6.07 o
  -1   2   7     2087.84     2301.00     49.03 o
   0   2   7      359.91      383.31     12.26 o
   1   2   7      157.70      149.32     19.97 o
   2   2   7      900.75      915.04     24.29 o
   3   2   7      786.37      818.96     16.01 o
   4   2   7      132.33      146.09     19.97 o
   5   2   7       84.95       57.60      6.07 o
   6   2   7      470.82      425.05     15.43 o
   7   2   7       35.26       16.79      7.70 o
   8   2   7        6.80       26.15     19.06 o
   9   2   7      215.45      165.22     15.25 o
 -12   3   7      638.28      592.76     20.51 o
 -11   3   7       73.91       93.69     19.97 o
 -10   3   7       17.55       36.46     18.61 o
  -9   3   7     2260.00     2398.84     42.75 o
  -8   3   7       70.24       74.52     19.06 o
  -7   3   7       77.53       72.43     19.06 o
  -6   3   7     4530.36     4913.82     70.93 o
  -5   3   7       16.26        0.00     13.62 o
  -4   3   7      244.39      221.91      8.51 o
  -3   3   7     5727.62     6604.20    107.12 o
  -2   3   7       24.62       49.02     16.79 o
  -1   3   7       12.11       -2.14      7.94 o
   0   3   7     1373.99     1677.83     39.78 o
   1   3   7       26.43       32.38     14.52 o
   2   3   7       30.40       24.04      6.19 o
   3   3   7       35.80       36.65      7.72 o
   4   3   7        9.08       11.37      5.90 o
   5   3   7       41.91       44.40      6.07 o
   6   3   7       38.01       40.82      8.27 o
   7   3   7        0.07       -4.18      7.72 o
   8   3   7       50.22       39.00     27.69 o
   9   3   7       51.86       45.12     13.52 o
 -12   4   7     1026.49      905.65     59.46 o
 -11   4   7      628.20      646.77     34.95 o
 -10   4   7       12.73        1.40     18.16 o
  -9   4   7     1279.12     1253.63     24.29 o
  -8   4   7     1620.26     1753.59     45.84 o
  -7   4   7        3.00        1.24     12.26 o
  -6   4   7      627.96      639.03     21.79 o
  -5   4   7     2247.22     2575.33     58.10 o
  -4   4   7        1.77        7.88      5.49 o
  -3   4   7       12.61       20.40      6.81 o
  -2   4   7      718.78      898.71     24.87 o
  -1   4   7      119.80      138.52     20.43 o
   0   4   7      392.25      437.12     11.55 o
   1   4   7      203.62      284.69      8.51 o
   2   4   7      409.94      440.27     14.52 o
   3   4   7      178.15      201.89     20.43 o
   4   4   7       40.15       71.05     22.24 o
   5   4   7      239.00      230.59     25.42 o
   6   4   7        5.90      -11.67      8.62 o
   7   4   7        3.12       -8.51      9.74 o
   8   4   7      101.97       56.28     10.98 o
   9   4   7        1.95       50.84     15.43 o
 -12   5   7       24.33       34.79     13.14 o
 -11   5   7       23.17       30.24     21.33 o
 -10   5   7        2.81        7.21     10.58 o
  -9   5   7      168.34      145.08     16.79 o
  -8   5   7      110.05      101.89      6.97 o
  -7   5   7      148.84      149.26      7.62 o
  -6   5   7      474.29      423.19     47.21 o
  -5   5   7      417.55      440.35     61.28 o
  -4   5   7     1018.54     1107.50     21.15 o
  -3   5   7      504.39      576.28     17.97 o
  -2   5   7     1122.06     1183.91     31.06 o
  -1   5   7     2170.68     2413.54     51.22 o
   0   5   7       93.35       96.08      5.67 o
   1   5   7      964.92     1017.41     22.08 o
   2   5   7     1065.34     1233.48     39.49 o
   3   5   7       12.42       20.92      6.04 o
   4   5   7      418.54      412.52     11.34 o
   5   5   7      217.72      238.24     17.25 o
   6   5   7       42.51       52.06     24.06 o
   7   5   7      114.53       91.64     12.71 o
   8   5   7       33.13       16.34     19.06 o
 -12   6   7       21.95       50.03     26.78 o
 -11   6   7       35.67       24.43     18.61 o
 -10   6   7      240.35      239.94     28.14 o
  -9   6   7        0.74        4.98     24.06 o
  -8   6   7        1.07       -0.12      6.72 o
  -7   6   7      561.53      574.21     13.48 o
  -6   6   7       62.64       54.94     13.62 o
  -5   6   7       36.79       31.25      4.19 o
  -4   6   7      493.02      438.64     17.70 o
  -3   6   7      191.06      189.90     14.98 o
  -2   6   7       49.38       48.08     10.98 o
  -1   6   7       96.86       74.19      6.74 o
   0   6   7      123.76      117.35     14.98 o
   1   6   7        4.05       -7.02      5.49 o
   2   6   7        0.03       -2.08      6.81 o
   3   6   7       14.75       12.78     12.71 o
   4   6   7        0.98        5.25      5.82 o
   5   6   7        1.14        5.90      7.70 o
   6   6   7        0.88       23.60      9.08 o
   7   6   7        7.00       11.80     11.80 o
   8   6   7        0.00      -42.21     28.14 o
 -11   7   7      547.07      586.57     22.03 o
 -10   7   7      206.77      215.90     29.96 o
  -9   7   7      665.38      636.51     22.62 o
  -8   7   7      770.90      777.51     18.86 o
  -7   7   7        6.91       16.26      9.99 o
  -6   7   7      866.37      840.23     29.96 o
  -5   7   7      158.00      173.60     12.26 o
  -4   7   7       39.35       20.17      7.26 o
  -3   7   7      654.32      606.97     46.30 o
  -2   7   7      154.50      137.80     12.26 o
  -1   7   7       12.73       14.98      4.49 o
   0   7   7      270.78      262.43      9.99 o
   1   7   7      543.93      533.35     42.67 o
   2   7   7       50.81       57.60      7.26 o
   3   7   7       46.40       43.32      6.35 o
   4   7   7      196.81      202.44     19.06 o
   5   7   7      139.44      158.86     12.71 o
   6   7   7       10.31       44.48     14.52 o
   7   7   7        7.19       10.89     15.43 o
 -11   8   7      232.86      221.55     27.69 o
 -10   8   7      373.90      352.50     55.38 o
  -9   8   7       76.74       92.29     14.99 o
  -8   8   7      862.36      880.19     46.30 o
  -7   8   7      380.21      424.85     46.30 o
  -6   8   7        7.33        3.88      7.72 o
  -5   8   7     1951.20     1943.11     55.38 o
  -4   8   7       50.80       34.89      7.06 o
  -3   8   7       16.76       43.75      7.39 o
  -2   8   7     2154.52     2034.41     47.18 o
  -1   8   7      118.52      113.10      4.36 o
   0   8   7       15.77        5.53      7.56 o
   1   8   7     1022.00      992.90     27.26 o
   2   8   7      410.10      358.58     19.97 o
   3   8   7        9.05       74.44     14.52 o
   4   8   7      177.45      195.17     17.25 o
   5   8   7      260.70      267.80     16.34 o
   6   8   7       52.51       64.45     18.16 o
 -11   9   7        1.48       -6.64     16.79 o
 -10   9   7       55.44       73.49     50.38 o
  -9   9   7       22.92       55.25     12.26 o
  -8   9   7       22.64        5.50     21.33 o
  -7   9   7       14.91       -1.53     10.03 o
  -6   9   7        3.31       13.11      8.51 o
  -5   9   7       82.44       64.79     13.62 o
  -4   9   7      428.34      471.99     17.64 o
  -3   9   7       25.76       33.38      6.72 o
  -2   9   7       13.95        9.62      6.00 o
  -1   9   7      808.33      860.58     25.42 o
   0   9   7        1.80       -9.53      6.35 o
   1   9   7       11.38        8.17     10.89 o
   2   9   7      584.38      557.38     23.60 o
   3   9   7       96.96       61.73     13.62 o
   4   9   7       26.75       16.34     11.80 o
   5   9   7      216.32      263.26     17.25 o
 -10  10   7      281.70      315.91     28.14 o
  -9  10   7       71.52       88.06     29.05 o
  -8  10   7      116.69      132.54     21.79 o
  -7  10   7       59.41       70.79     12.87 o
  -6  10   7      268.73      343.09     18.73 o
  -5  10   7       27.49       36.16     24.51 o
  -4  10   7        2.38       19.16      8.47 o
  -3  10   7      119.52      111.53      9.41 o
  -2  10   7        0.09        7.63      4.40 o
  -1  10   7       25.73        8.17     17.25 o
   0  10   7        0.64       -6.35      6.35 o
   2  10   7       88.66       70.81     10.89 o
   3  10   7       32.07       22.69     12.71 o
   4  10   7        0.65        3.63     19.06 o
  -9  11   7        7.23       25.42     19.06 o
  -8  11   7       59.69       39.94     19.97 o
  -7  11   7        1.07       -9.57     13.31 o
  -6  11   7        5.42       13.07     19.97 o
  -5  11   7      202.46      215.96     22.69 o
  -4  11   7       33.09       44.64     10.44 o
  -3  11   7      102.05       98.29     33.59 o
  -2  11   7      282.63      308.65     34.50 o
  -1  11   7      104.55       71.72     19.06 o
   0  11   7      107.37      100.76      8.17 o
   1  11   7      129.71      149.79     29.05 o
   2  11   7      106.53      142.52     22.69 o
   3  11   7       18.29       19.06     17.25 o
  -8  12   7        0.02       24.51     28.14 o
  -7  12   7        0.54       -4.70     16.34 o
  -6  12   7        4.22        4.24     26.33 o
  -5  12   7       13.52        7.69      9.34 o
  -4  12   7        5.48        5.24     20.43 o
  -3  12   7        3.29      -29.05     20.88 o
  -2  12   7       50.48       69.90     24.51 o
  -1  12   7        6.65       55.38     27.23 o
   0  12   7        4.71      -29.96     29.05 o
   1  12   7       62.96      122.55     31.77 o
   2  12   7        3.72        9.99     19.06 o
  -6  13   7       17.64       21.79     20.88 o
  -5  13   7        7.09       -0.91     21.79 o
  -4  13   7       39.82       69.90     20.88 o
  -3  13   7       10.90       22.69     29.96 o
  -2  13   7        3.11      -20.88     19.97 o
  -1  13   7       43.74       29.05     19.06 o
  -2 -15   8        4.08        3.63      8.17 o
  -1 -15   8        8.16       10.89      7.26 o
   0 -15   8       38.03       33.59      5.45 o
   1 -15   8        1.43       11.80      8.17 o
   2 -15   8        4.67       11.80      8.17 o
   3 -15   8       18.33       19.06      7.26 o
   4 -15   8        0.58       -6.35      8.17 o
  -4 -14   8       18.56        7.26      7.26 o
  -3 -14   8       22.50        2.72      6.35 o
  -2 -14   8      101.91       97.13      7.26 o
  -1 -14   8        2.91       -4.54      5.45 o
   0 -14   8        7.46        7.26      5.45 o
   1 -14   8       60.91       41.76      6.35 o
   2 -14   8        0.77        0.91      4.54 o
   3 -14   8        0.79       15.43      9.08 o
   4 -14   8        9.04       -8.17      9.08 o
   5 -14   8        2.43      -23.15     15.43 o
   6 -14   8        4.62        6.08      9.37 o
  -5 -13   8       37.54       47.21      7.26 o
  -4 -13   8       65.75       59.01      7.26 o
  -3 -13   8       21.19       25.42      7.26 o
  -2 -13   8        8.98        9.08      4.54 o
  -1 -13   8       16.94       13.62      5.45 o
   0 -13   8        3.49       20.88      6.35 o
   1 -13   8        3.18       10.89      5.45 o
   2 -13   8        3.17       -0.91      3.63 o
   3 -13   8        9.44       28.14      9.99 o
   4 -13   8       26.53       37.22      8.17 o
   5 -13   8        3.71       10.83     11.80 o
   6 -13   8       34.52       45.09     21.33 o
   7 -13   8       11.14        3.63     18.16 o
  -6 -12   8        0.01        9.08      7.26 o
  -5 -12   8       10.33        9.99      7.26 o
  -4 -12   8       79.49       73.53      8.17 o
  -3 -12   8       19.98       24.51      6.35 o
  -2 -12   8        4.60        4.54      5.45 o
  -1 -12   8      103.21      117.10      7.26 o
   0 -12   8       79.86       76.25      6.35 o
   1 -12   8       10.94       20.88      4.54 o
   2 -12   8       53.87       44.48      3.63 o
   3 -12   8      111.76       98.04      9.08 o
   4 -12   8        1.00        4.54      6.42 o
   5 -12   8        0.45       -3.03      4.87 o
   6 -12   8       38.07       37.20     24.51 o
   7 -12   8       35.95       33.59     14.52 o
   8 -12   8       10.74        4.54     14.52 o
  -7 -11   8       22.93       18.16      8.17 o
  -6 -11   8       11.18       10.89      8.17 o
  -5 -11   8        0.74        9.99      9.99 o
  -4 -11   8       52.91       39.94      6.35 o
  -3 -11   8       13.25       10.89      6.35 o
  -2 -11   8        7.02        9.08      4.54 o
  -1 -11   8       19.35       24.51      6.35 o
   0 -11   8        3.31        2.72      5.45 o
   1 -11   8        8.56        5.45      5.45 o
   2 -11   8        5.05       18.16      8.17 o
   3 -11   8        4.50       26.42      7.01 o
   4 -11   8      171.20      162.41     10.89 o
   5 -11   8       53.59       50.19      6.81 o
   6 -11   8        0.40       21.58     18.16 o
   7 -11   8      241.05      193.46     13.79 o
   8 -11   8       20.76       36.31     20.88 o
   9 -11   8        3.34       15.43     16.34 o
  -8 -10   8        1.11       12.71     16.34 o
  -7 -10   8       81.11      105.30      8.17 o
  -6 -10   8        7.07       -5.45      8.17 o
  -5 -10   8       77.79       93.50      9.08 o
  -4 -10   8      106.99      111.66      9.08 o
  -3 -10   8       21.39       11.80      5.45 o
  -2 -10   8      600.97      573.72     12.71 o
  -1 -10   8       55.64       37.22      6.35 o
   0 -10   8        0.22        6.35      6.35 o
   1 -10   8     1260.02     1256.38     25.42 o
   2 -10   8       36.87       31.87      5.49 o
   3 -10   8       95.21       95.56     21.33 o
   4 -10   8     1271.04     1282.76     41.30 o
   5 -10   8      193.23      150.96     11.35 o
   6 -10   8      331.05      353.16     22.69 o
   7 -10   8      415.16      419.58     24.51 o
   8 -10   8      531.05      524.70     29.05 o
   9 -10   8      292.13      222.41     18.16 o
  -9  -9   8        7.01        4.54     16.34 o
  -8  -9   8      188.79      245.10     12.71 o
  -7  -9   8       84.51      102.58      9.08 o
  -6  -9   8        8.82        9.08      8.17 o
  -5  -9   8       97.85      108.03      9.08 o
  -4  -9   8      172.02      191.54     10.89 o
  -3  -9   8        2.58        4.54      7.26 o
  -2  -9   8        3.85        0.00      6.35 o
  -1  -9   8      192.41      186.10      8.17 o
   0  -9   8        0.00       -8.17      5.45 o
   1  -9   8        6.09        7.26      3.63 o
   2  -9   8       45.33       44.92      9.08 o
   3  -9   8        0.09       -5.03      4.99 o
   4  -9   8        1.83       -5.21      3.47 o
   5  -9   8       61.26       46.55      4.33 o
   6  -9   8        8.51        4.18      5.01 o
   7  -9   8       45.48       42.32      6.50 o
   8  -9   8      210.78      207.68      8.65 o
   9  -9   8        6.60       13.70     11.80 o
 -10  -8   8       49.95       52.65     16.34 o
  -9  -8   8       41.03       71.72     18.16 o
  -8  -8   8       66.81       86.24     10.89 o
  -7  -8   8      168.86      183.37     10.89 o
  -6  -8   8      246.14      257.81     10.89 o
  -5  -8   8       23.53       27.23      9.08 o
  -4  -8   8      386.80      365.84     14.52 o
  -3  -8   8      911.01      845.15     21.79 o
  -2  -8   8       32.47       42.67      6.35 o
  -1  -8   8      234.61      217.87      8.17 o
   0  -8   8     1466.64     1417.06     28.14 o
   1  -8   8      127.59      120.12     18.16 o
   2  -8   8        6.15        8.65      3.63 o
   3  -8   8     1216.85     1234.64     26.94 o
   4  -8   8       58.00       58.63     26.33 o
   5  -8   8      321.96      356.40     38.58 o
   6  -8   8      808.79      791.75     16.36 o
   7  -8   8        0.09        1.06     35.40 o
   8  -8   8      387.25      438.38     19.38 o
   9  -8   8      467.53      475.76     18.93 o
  10  -8   8       11.69        0.13     23.15 o
 -10  -7   8       81.61       37.22     16.34 o
  -9  -7   8       14.99      -12.71     15.43 o
  -8  -7   8       58.50       84.42      9.99 o
  -7  -7   8      181.59      187.91     18.16 o
  -6  -7   8       89.03       73.53      6.35 o
  -5  -7   8       41.94       35.40      7.26 o
  -4  -7   8      129.46      129.81      8.17 o
  -3  -7   8      233.20      197.90      9.08 o
  -2  -7   8       54.37       62.64      7.26 o
  -1  -7   8        1.53       -6.35      4.54 o
   0  -7   8       95.71       88.96      5.45 o
   1  -7   8      229.73      220.12     19.97 o
   2  -7   8       85.45       85.25      9.37 o
   3  -7   8       30.96       25.15      7.62 o
   4  -7   8      594.74      616.28     55.83 o
   5  -7   8       26.07       19.18      3.52 o
   6  -7   8      174.72      190.63      9.44 o
   7  -7   8      765.36      687.31     26.78 o
   8  -7   8       32.07       11.58     14.52 o
   9  -7   8      102.37      119.21     14.07 o
  10  -7   8      389.10      424.72     57.19 o
 -11  -6   8        0.29        0.00     18.16 o
 -10  -6   8        1.46       19.06     15.43 o
  -9  -6   8       23.15       10.89     14.52 o
  -8  -6   8        0.02       -0.77     10.44 o
  -7  -6   8       16.57       16.69     15.89 o
  -6  -6   8       10.78       10.89      3.51 o
  -5  -6   8       24.74       50.41      5.76 o
  -4  -6   8       34.75       43.78      6.35 o
  -3  -6   8        0.92       -2.10      6.07 o
  -2  -6   8        1.25        0.00      9.08 o
  -1  -6   8        0.00       -8.17      5.45 o
   0  -6   8        0.28       -1.98     15.43 o
   1  -6   8      154.14      137.69      8.17 o
   2  -6   8       81.55       96.01     14.52 o
   3  -6   8        7.32       -8.67     13.62 o
   4  -6   8      223.27      215.64     15.89 o
   5  -6   8       83.85       74.09      5.92 o
   6  -6   8        6.28        9.08     15.89 o
   7  -6   8       70.63       63.42      6.74 o
   8  -6   8       24.62       35.20      7.72 o
   9  -6   8        3.44       -8.86      9.53 o
  10  -6   8        5.07       23.17     13.62 o
 -11  -5   8       43.97       53.56     22.69 o
 -10  -5   8       88.97       11.80     18.16 o
  -9  -5   8       51.96       51.74     17.25 o
  -8  -5   8      107.29      106.83     16.34 o
  -7  -5   8      457.32      564.53     20.32 o
  -6  -5   8       97.90       82.16      9.21 o
  -5  -5   8      136.10      126.38      5.68 o
  -4  -5   8     1857.86     2019.91     64.00 o
  -3  -5   8      223.20      223.83      8.65 o
  -2  -5   8       17.71       15.43      4.53 o
  -1  -5   8     3448.58     3657.39     56.49 o
   0  -5   8      765.99      748.71     14.52 o
   1  -5   8      714.46      710.35     29.96 o
   2  -5   8     1153.13     1218.79     57.64 o
   3  -5   8      781.83      797.34     39.49 o
   4  -5   8      628.95      618.92     13.16 o
   5  -5   8       95.39       98.21     18.61 o
   6  -5   8      330.11      333.15     44.03 o
   7  -5   8      191.44      187.11     14.07 o
   8  -5   8        0.04       -9.86      7.72 o
   9  -5   8       44.03       39.58      9.57 o
  10  -5   8       47.26       93.78     25.42 o
 -11  -4   8       15.82      -23.15     15.43 o
 -10  -4   8      184.92      198.81     19.97 o
  -9  -4   8        0.49       -1.82     15.43 o
  -8  -4   8      123.08      105.09     40.85 o
  -7  -4   8      193.54      196.89     11.22 o
  -6  -4   8       80.81      126.04     14.52 o
  -5  -4   8      383.01      387.67     10.44 o
  -4  -4   8      193.05      192.69     11.80 o
  -3  -4   8        6.61       -8.60      8.17 o
  -2  -4   8      212.23      222.38      7.62 o
  -1  -4   8        0.04        1.05      4.14 o
   0  -4   8      397.84      386.64      9.53 o
   1  -4   8      613.95      643.43     15.25 o
   2  -4   8      117.00      133.91     11.80 o
   3  -4   8       34.61       66.58     13.16 o
   4  -4   8     1752.81     1755.46     28.70 o
   5  -4   8       12.11        6.79      5.90 o
   6  -4   8      194.26      219.06     11.35 o
   7  -4   8     1443.28     1445.78     61.28 o
   8  -4   8        0.79       -9.44     14.07 o
   9  -4   8       98.21      131.05     10.70 o
  10  -4   8      668.19      596.31    114.84 o
 -12  -3   8       33.04       27.23     24.51 o
 -11  -3   8       42.97       49.93     17.25 o
 -10  -3   8      149.92       96.23     22.69 o
  -9  -3   8       40.80       31.99     10.58 o
  -8  -3   8      125.18      116.46     10.89 o
  -7  -3   8      178.63      179.02     12.26 o
  -6  -3   8       17.78        5.38     15.43 o
  -5  -3   8      894.87      928.60     21.50 o
  -4  -3   8       90.74       87.30     10.89 o
  -3  -3   8       56.48       58.17      6.19 o
  -2  -3   8     8305.67     9143.75    124.10 o
  -1  -3   8        2.24       -7.26      9.53 o
   0  -3   8       87.95       99.24      5.76 o
   1  -3   8    15655.16    17404.38    249.71 o
   2  -3   8        2.23        0.00      4.54 o
   3  -3   8      109.46      100.03      6.86 o
   4  -3   8     6548.55     7029.48    121.19 o
   5  -3   8       62.19       71.51      8.17 o
   6  -3   8      127.13      101.67      6.72 o
   7  -3   8     1802.19     1815.82     65.81 o
   8  -3   8      108.07      103.09     11.55 o
   9  -3   8       79.21       71.73     19.52 o
  10  -3   8      289.94      274.64     16.77 o
 -12  -2   8        9.12       14.52     19.06 o
 -11  -2   8      119.55       82.61     18.16 o
 -10  -2   8       21.48      -24.51     16.34 o
  -9  -2   8       10.17       -4.47     15.43 o
  -8  -2   8      231.82      230.88     13.16 o
  -7  -2   8      192.78      212.11     26.33 o
  -6  -2   8        2.23        6.28      7.20 o
  -5  -2   8      252.44      276.28     13.16 o
  -4  -2   8      476.42      555.77     18.61 o
  -3  -2   8        0.65        3.73      6.07 o
  -2  -2   8       20.72       30.36      4.78 o
  -1  -2   8      235.23      271.67     11.35 o
   0  -2   8       30.56       34.69     12.26 o
   1  -2   8       76.60       70.82      9.99 o
   2  -2   8       63.41       75.74      8.34 o
   3  -2   8       31.15       31.26      5.87 o
   4  -2   8        0.52       -0.72      6.07 o
   5  -2   8        2.15       -2.29      6.72 o
   6  -2   8        0.58       -9.80      6.54 o
   7  -2   8      112.16      132.28      8.93 o
   8  -2   8        0.35        1.42      9.53 o
   9  -2   8       35.60       69.78     12.33 o
  10  -2   8      161.16      152.77     41.76 o
 -12  -1   8        9.94       -3.63     17.25 o
 -11  -1   8       27.87       26.33     16.34 o
 -10  -1   8        2.93       14.52     14.52 o
  -9  -1   8       54.31       39.70     40.85 o
  -8  -1   8       73.64       88.93      8.27 o
  -7  -1   8       19.65       33.40      8.52 o
  -6  -1   8      262.63      277.31     13.30 o
  -5  -1   8      275.42      233.19     13.62 o
  -4  -1   8      195.10      187.69     11.35 o
  -3  -1   8     1320.37     1385.14     23.60 o
  -2  -1   8      545.56      527.14     19.52 o
  -1  -1   8     1013.20     1039.83     17.59 o
   0  -1   8     2677.52     2861.97     46.22 o
   1  -1   8       89.37       87.78     10.16 o
   2  -1   8     1067.71     1017.80     41.76 o
   3  -1   8     1014.33     1106.01     25.94 o
   4  -1   8        4.99        2.72      8.17 o
   5  -1   8      613.51      593.02     39.49 o
   6  -1   8      268.06      261.82     11.55 o
   7  -1   8        1.16        1.74      8.00 o
   8  -1   8      201.71      197.29     12.23 o
   9  -1   8       95.68      103.77     26.33 o
  10  -1   8        1.88       25.51     20.43 o
 -12   0   8        3.19       19.06     14.52 o
 -11   0   8       25.09        6.35     20.88 o
 -10   0   8        8.53        1.82     19.06 o
  -9   0   8       13.12       35.94     27.23 o
  -8   0   8       79.02      101.94     13.62 o
  -7   0   8       51.03       37.26      9.53 o
  -6   0   8      112.08       90.32     17.70 o
  -5   0   8        8.70       22.51      9.08 o
  -4   0   8      165.09      157.08      6.81 o
  -3   0   8      429.71      476.51      9.93 o
  -2   0   8      256.50      249.76     16.79 o
  -1   0   8       73.00       82.11     11.35 o
   0   0   8      378.13      384.81     12.26 o
   1   0   8      543.54      561.54     17.70 o
   2   0   8       21.61       26.11      6.87 o
   3   0   8      246.46      193.68      9.29 o
   4   0   8      381.41      445.69     28.14 o
   5   0   8      117.93      154.91     25.87 o
   6   0   8      204.75      195.85      9.99 o
   7   0   8      193.65      183.18     17.25 o
   8   0   8      132.69      134.63     16.34 o
   9   0   8      144.76      160.82     69.90 o
  10   0   8       87.18       74.65     17.25 o
 -12   1   8      236.07      222.41     22.69 o
 -11   1   8      217.03      212.23     13.16 o
 -10   1   8       92.53      108.12     15.89 o
  -9   1   8      199.82      190.72     29.96 o
  -8   1   8       27.67       30.59      5.36 o
  -7   1   8       84.06       66.41     12.71 o
  -6   1   8      276.07      233.25      8.71 o
  -5   1   8      136.45      116.06      5.67 o
  -4   1   8        2.46       11.71     10.44 o
  -3   1   8      205.08      184.83     12.26 o
  -2   1   8      402.57      395.89     10.89 o
  -1   1   8      106.03      100.90      6.32 o
   0   1   8        3.32      -10.59      7.06 o
   1   1   8      190.09      184.13     11.80 o
   2   1   8      220.87      197.22     11.11 o
   3   1   8      110.25      117.34      7.36 o
   4   1   8        5.75        6.99     11.80 o
   5   1   8       79.58       64.44      9.53 o
   6   1   8       69.06       46.69      6.97 o
   7   1   8        3.93       -3.45      9.08 o
   8   1   8        7.59       21.47     13.62 o
   9   1   8       13.21       32.32     16.34 o
 -12   2   8      636.49      633.80     20.15 o
 -11   2   8       48.40       38.93      6.69 o
 -10   2   8      313.18      352.82     14.83 o
  -9   2   8      781.48      815.93     33.59 o
  -8   2   8        5.75       -4.59      5.90 o
  -7   2   8      442.04      487.03     12.76 o
  -6   2   8      341.74      396.92     12.09 o
  -5   2   8       41.50       39.80     11.35 o
  -4   2   8        2.00       10.39      6.35 o
  -3   2   8        1.70       17.85      6.81 o
  -2   2   8       19.69       16.16     10.89 o
  -1   2   8      224.38      192.80     10.89 o
   0   2   8       24.99       -0.36      8.17 o
   1   2   8        9.73        7.91     14.52 o
   2   2   8        4.29       -8.95      8.62 o
   3   2   8       49.38       25.32      6.07 o
   4   2   8       21.46       11.80      5.78 o
   5   2   8        0.13       20.62      6.72 o
   6   2   8       47.80       72.19      8.00 o
   7   2   8        3.61       -4.33      8.05 o
   8   2   8        2.46        6.44     20.88 o
   9   2   8        7.34        7.72     10.27 o
 -12   3   8       52.32       38.13      8.90 o
 -11   3   8       12.45       24.43      7.36 o
 -10   3   8        2.71       -8.44      7.82 o
  -9   3   8      622.45      686.99     19.13 o
  -8   3   8       39.88       32.48      9.08 o
  -7   3   8        6.42        3.90      6.32 o
  -6   3   8     2086.20     2302.80    109.39 o
  -5   3   8       42.69       15.67      6.07 o
  -4   3   8        7.89       -3.18      4.49 o
  -3   3   8     2881.06     3464.87     56.03 o
  -2   3   8        1.44       21.86     16.34 o
  -1   3   8        7.23        2.99      7.82 o
   0   3   8      378.88      550.83     21.79 o
   1   3   8        2.34       -7.93      5.87 o
   2   3   8      138.04      118.85      7.01 o
   3   3   8       97.88       83.86      7.01 o
   4   3   8        1.36       -0.91      6.54 o
   5   3   8      194.52      182.90     17.70 o
   6   3   8       65.42       79.90     14.52 o
   7   3   8        0.97       -5.95     13.62 o
   8   3   8      137.50      146.75     15.89 o
   9   3   8        4.04       14.04     10.21 o
 -12   4   8       75.92       54.71     11.34 o
 -11   4   8      221.92      199.21     12.15 o
 -10   4   8       87.72      114.53      9.57 o
  -9   4   8       13.55       33.29      9.37 o
  -8   4   8      262.78      291.70     23.15 o
  -7   4   8      175.96      184.32     23.60 o
  -6   4   8      113.43      111.27      8.92 o
  -5   4   8      137.36      148.66      7.62 o
  -4   4   8       98.99       87.01      8.17 o
  -3   4   8       46.00       54.43     19.52 o
  -2   4   8       21.32        4.89      5.14 o
  -1   4   8        1.45       -6.71     10.44 o
   0   4   8        2.94        4.90     15.43 o
   1   4   8       31.80       29.38      5.90 o
   2   4   8       84.90       86.32      6.54 o
   3   4   8        4.27       -3.89     10.89 o
   4   4   8       71.17       95.67      8.27 o
   5   4   8       81.05       87.78      9.08 o
   6   4   8       12.33       26.86      7.82 o
   7   4   8       82.36      115.13     12.21 o
   8   4   8       39.43       43.30      9.01 o
 -12   5   8      321.59      450.05     52.65 o
 -11   5   8       83.26       63.55     20.88 o
 -10   5   8       10.27        5.02      9.99 o
  -9   5   8      779.49      901.03     22.66 o
  -8   5   8      114.29      108.60     18.61 o
  -7   5   8      170.93      190.83     16.34 o
  -6   5   8      670.93      618.49     31.32 o
  -5   5   8      119.98      103.52     13.16 o
  -4   5   8      389.15      360.50      9.93 o
  -3   5   8      122.82      103.19      9.53 o
  -2   5   8       48.58       40.15      6.41 o
  -1   5   8      153.20      131.72      6.72 o
   0   5   8       26.68       43.99     14.98 o
   1   5   8        0.01       11.62      8.64 o
   2   5   8       11.36       14.52      8.62 o
   3   5   8       59.19       90.19     29.50 o
   4   5   8        0.04       10.35     11.80 o
   5   5   8       66.32       55.91      7.55 o
   6   5   8       10.66        5.27     14.98 o
   7   5   8        6.39       24.73      8.00 o
   8   5   8       39.90       42.67     29.05 o
 -12   6   8       72.29       88.10     13.15 o
 -11   6   8        6.14       -0.74     26.78 o
 -10   6   8      393.84      434.12     44.94 o
  -9   6   8       37.38       19.97     16.79 o
  -8   6   8      112.79       99.11     17.25 o
  -7   6   8      395.86      377.93     10.58 o
  -6   6   8        0.22        0.11      5.21 o
  -5   6   8      164.51      149.41     14.07 o
  -4   6   8      201.15      184.41     10.38 o
  -3   6   8       64.13       59.91     11.55 o
  -2   6   8       16.70       25.42     14.52 o
  -1   6   8       71.64       89.83     32.68 o
   0   6   8       88.17      101.94     15.89 o
   1   6   8      109.18      104.72      6.54 o
   2   6   8       66.50       89.55     10.44 o
   3   6   8       19.79       44.78      6.54 o
   4   6   8      258.06      264.41     24.06 o
   5   6   8      123.00      118.93      9.63 o
   6   6   8        0.89      -13.38      8.92 o
   7   6   8      151.07      244.20     20.88 o
 -11   7   8        0.02       33.39     29.96 o
 -10   7   8        2.07       15.91     11.80 o
  -9   7   8       54.21       70.81     16.79 o
  -8   7   8       14.49        9.00      6.97 o
  -7   7   8        1.03       17.25      9.99 o
  -6   7   8      235.91      221.06      7.55 o
  -5   7   8        4.89       -0.26      7.62 o
  -4   7   8       14.14       10.89      5.78 o
  -3   7   8      390.39      391.37     12.15 o
  -2   7   8       57.77       39.32     22.24 o
  -1   7   8       37.37       36.75     10.44 o
   0   7   8      319.48      289.46      8.92 o
   1   7   8      217.31      249.26     28.14 o
   2   7   8       14.77       25.29      6.81 o
   3   7   8      161.70      141.57      7.85 o
   4   7   8      186.50      203.55     12.71 o
   5   7   8        2.65       -5.45     11.80 o
   6   7   8       41.36       70.81     15.43 o
 -11   8   8      218.90      270.12     47.66 o
 -10   8   8       76.05       79.23     39.03 o
  -9   8   8        4.00        0.52     28.60 o
  -8   8   8      170.10      183.11     39.49 o
  -7   8   8       10.43        9.08      9.08 o
  -6   8   8       13.65        2.98      7.12 o
  -5   8   8       11.79       22.69      7.06 o
  -4   8   8        1.22       11.80      9.08 o
  -3   8   8        2.06       -0.91      9.99 o
  -2   8   8      319.10      356.40     22.24 o
  -1   8   8       24.47       21.23      3.49 o
   0   8   8       55.00       45.39      9.08 o
   1   8   8      323.54      275.97     15.43 o
   2   8   8       83.85       76.25     12.71 o
   3   8   8       88.38       74.44     14.52 o
   4   8   8      106.41       78.98     13.62 o
   5   8   8      115.09       85.33     14.52 o
   6   8   8       49.11       49.93     17.25 o
 -10   9   8       10.48        0.91     22.69 o
  -9   9   8       18.50       25.85     14.52 o
  -8   9   8        1.63       -2.93     19.06 o
  -7   9   8       40.19       57.61     11.90 o
  -6   9   8        1.43       -0.44     31.32 o
  -5   9   8        5.43       27.61     11.80 o
  -4   9   8      139.88      136.69     14.52 o
  -3   9   8        3.73       11.33      9.53 o
  -2   9   8        9.74       18.85     19.06 o
  -1   9   8       94.01       79.89      5.45 o
   0   9   8        0.29       -1.82      7.26 o
   1   9   8       85.90       62.64     10.89 o
   2   9   8        3.78        2.72     10.89 o
   3   9   8        8.11       27.23     11.80 o
   4   9   8       81.59       89.87     16.34 o
   5   9   8        7.94      -18.16     13.62 o
 -10  10   8        1.18       49.93     20.88 o
  -9  10   8        3.62      -35.40     23.60 o
  -8  10   8        5.13       -7.26     17.25 o
  -7  10   8        1.48       35.63     12.87 o
  -6  10   8        0.32       -8.17     13.62 o
  -5  10   8        3.14       -7.32     11.80 o
  -4  10   8        1.00      -12.24     30.86 o
  -3  10   8        0.00       -5.48      7.45 o
  -2  10   8        3.34        8.33      3.55 o
  -1  10   8        1.93      -24.51     16.34 o
   0  10   8        4.11       -3.63      6.35 o
   1  10   8       33.92       48.11      9.99 o
   2  10   8       13.17        9.08      9.99 o
   3  10   8        5.55       79.89     29.05 o
   4  10   8       39.49       41.76     22.69 o
  -9  11   8        0.12       17.25     20.88 o
  -8  11   8       67.89       72.62     25.42 o
  -7  11   8        5.60       -0.46     13.62 o
  -6  11   8       20.87       41.99     14.01 o
  -5  11   8       60.56       29.46     24.06 o
  -4  11   8        1.26      -12.00      9.53 o
  -3  11   8        9.30       25.74     15.43 o
  -2  11   8       17.23       19.06     22.69 o
  -1  11   8        0.86        2.72     19.06 o
   0  11   8        1.52      -26.33     19.06 o
   1  11   8        0.76        4.54     17.25 o
   2  11   8        1.26        5.45     22.69 o
  -7  12   8        1.03       10.89     19.06 o
  -6  12   8        0.03       -8.17     19.97 o
  -5  12   8       31.14       81.70     23.60 o
  -4  12   8       14.75        5.45     18.16 o
  -3  12   8       14.56       17.25     20.88 o
  -2  12   8       32.88      122.55     31.77 o
  -1  12   8       10.48       29.05     20.88 o
   0  12   8       25.29       -3.63     21.79 o
   1  12   8       45.32       45.39     21.79 o
  -5  13   8       18.63       53.56     32.68 o
  -4  13   8       50.06       75.35     23.60 o
  -3  13   8       17.69       37.22     24.51 o
  -2  13   8       35.38       78.98     22.69 o
  -2 -15   9        8.07        9.99      6.35 o
  -1 -15   9        9.50       -2.72      5.45 o
   0 -15   9       71.21       54.47      7.26 o
   1 -15   9        0.41        0.91      7.26 o
   2 -15   9        5.27        6.35      6.35 o
   3 -15   9       55.03       75.35     10.89 o
   4 -15   9        3.10       20.88      9.08 o
  -4 -14   9       32.16       45.39      8.17 o
  -3 -14   9        8.52        3.63      6.35 o
  -2 -14   9       87.35       87.15      6.35 o
  -1 -14   9       12.44       34.50      7.26 o
   0 -14   9        1.47       -8.17      5.45 o
   1 -14   9       94.53      124.37      7.26 o
   2 -14   9        1.70        2.72      7.26 o
   3 -14   9        1.33       -0.91      6.35 o
   4 -14   9       31.25       18.16     10.89 o
   5 -14   9       13.75       10.44     13.16 o
   6 -14   9        8.23       53.56     16.34 o
  -5 -13   9       62.22       61.73      7.26 o
  -4 -13   9      107.48      101.67      8.17 o
  -3 -13   9       11.78        6.35      5.45 o
  -2 -13   9       95.28       78.07      7.26 o
  -1 -13   9      195.86      218.78      9.08 o
   0 -13   9       21.89       18.16      5.45 o
   1 -13   9       35.42       39.94      5.45 o
   2 -13   9      281.77      334.97     12.71 o
   3 -13   9       11.75        7.26      4.54 o
   4 -13   9        0.02        5.45      4.54 o
   5 -13   9      235.94      227.67     15.89 o
   6 -13   9        0.16      -11.80     16.34 o
   7 -13   9       12.22       14.52     16.34 o
  -6 -12   9       79.88       78.98     10.89 o
  -5 -12   9       73.45       61.73      7.26 o
  -4 -12   9      254.50      216.96     11.80 o
  -3 -12   9      188.76      187.91      8.17 o
  -2 -12   9        1.34       15.43      6.35 o
  -1 -12   9      399.89      383.09     11.80 o
   0 -12   9      367.43      334.07     10.89 o
   1 -12   9      103.01       83.52      8.17 o
   2 -12   9      320.76      313.19     12.71 o
   3 -12   9      587.88      575.54     15.43 o
   4 -12   9      240.06      184.11      9.53 o
   5 -12   9       81.06       71.96      3.57 o
   6 -12   9      571.61      530.43     20.92 o
   7 -12   9      100.77      134.35     20.88 o
   8 -12   9        1.22       -1.82     18.16 o
  -7 -11   9        0.08       -0.91     18.16 o
  -6 -11   9       70.09       73.53      9.99 o
  -5 -11   9        0.61       24.51      9.08 o
  -4 -11   9       20.18       21.79      7.26 o
  -3 -11   9       23.38        9.08      4.54 o
  -2 -11   9       10.13        9.99      6.35 o
  -1 -11   9       26.83       16.34      5.45 o
   0 -11   9        0.47      -10.89      7.26 o
   1 -11   9        0.73        0.91      3.63 o
   2 -11   9        0.56       14.52      7.26 o
   3 -11   9        7.17       11.98      4.40 o
   4 -11   9       83.84       91.81      9.08 o
   5 -11   9      101.65      117.69     12.15 o
   6 -11   9        1.85       -7.84     32.23 o
   7 -11   9      246.88      220.59     23.60 o
   8 -11   9      148.62      203.34     22.69 o
  -8 -10   9      381.07      497.47     27.23 o
  -7 -10   9        0.24       -8.17      6.35 o
  -6 -10   9       83.98       79.89      9.08 o
  -5 -10   9     1144.92     1201.91     30.86 o
  -4 -10   9        3.98        0.00      7.26 o
  -3 -10   9        7.09        3.63      6.35 o
  -2 -10   9     1385.56     1459.73     27.23 o
  -1 -10   9        7.94       17.25      7.26 o
   0 -10   9       59.90       65.36      8.17 o
   1 -10   9      592.52      625.47     14.52 o
   2 -10   9      155.99      166.24      7.65 o
   3 -10   9      227.63      216.58     11.80 o
   4 -10   9       97.15       90.40     10.21 o
   5 -10   9      271.99      218.35     15.25 o
   6 -10   9      303.46      350.31     29.50 o
   7 -10   9       22.05       37.22     21.79 o
   8 -10   9      113.07      118.92     20.88 o
   9 -10   9      271.92      330.44     23.60 o
  -9  -9   9        0.01        8.17     19.06 o
  -8  -9   9      301.14      339.51     15.43 o
  -7  -9   9      179.09      157.05      9.99 o
  -6  -9   9       20.98       25.42      7.26 o
  -5  -9   9      378.56      403.97     15.43 o
  -4  -9   9     1473.00     1565.03     36.31 o
  -3  -9   9       42.43       44.48      7.26 o
  -2  -9   9       51.69       57.19      8.17 o
  -1  -9   9     4281.39     4287.49     75.35 o
   0  -9   9        2.15        5.45      4.54 o
   1  -9   9       57.91       78.07      8.17 o
   2  -9   9     5935.37     5926.45     89.40 o
   3  -9   9        3.96        6.35     10.89 o
   4  -9   9      128.64      109.40     10.46 o
   5  -9   9     4171.09     4234.10     84.42 o
   6  -9   9        0.02        0.56     22.24 o
   7  -9   9       13.87       64.45     20.88 o
   8  -9   9     1229.74     1339.46     89.87 o
   9  -9   9       34.34       61.47      8.52 o
  -9  -8   9       22.38       41.76     16.34 o
  -8  -8   9        0.00       44.48     13.62 o
  -7  -8   9      172.53      153.42      7.26 o
  -6  -8   9      259.15      249.64     10.89 o
  -5  -8   9        3.81        0.91      7.26 o
  -4  -8   9      363.24      338.61     13.62 o
  -3  -8   9      987.76      935.93     21.79 o
  -2  -8   9       21.88       12.71      7.26 o
  -1  -8   9      166.51      157.96      8.17 o
   0  -8   9     1096.95     1047.59     20.88 o
   1  -8   9        6.47       -2.01     10.89 o
   2  -8   9       57.54       64.87     10.03 o
   3  -8   9      230.74      243.42     24.06 o
   4  -8   9       47.79       56.30      9.99 o
   5  -8   9      835.36      786.47     27.69 o
   6  -8   9       65.52       53.80     14.72 o
   7  -8   9      272.98      248.98     28.14 o
   8  -8   9     1247.12     1331.07     36.70 o
   9  -8   9      435.38      482.17     26.78 o
 -10  -7   9        8.66       54.47     17.25 o
  -9  -7   9      101.02      125.28     19.97 o
  -8  -7   9       20.49       52.65     16.34 o
  -7  -7   9        0.75      -13.38      8.92 o
  -6  -7   9       73.82       66.91      8.17 o
  -5  -7   9        0.80       12.39      5.59 o
  -4  -7   9       31.66       37.22      7.26 o
  -3  -7   9       49.24       61.73      9.08 o
  -2  -7   9       81.38       81.70      8.17 o
  -1  -7   9       27.08        7.26      5.45 o
   0  -7   9       18.46       17.25      4.54 o
   1  -7   9       98.58      105.20     16.34 o
   2  -7   9        6.50       12.60     14.07 o
   3  -7   9        3.41      -11.39      8.90 o
   4  -7   9        7.78       11.73     24.51 o
   5  -7   9       68.88       81.18     19.52 o
   6  -7   9        6.53       10.94      7.02 o
   7  -7   9      266.07      289.02     11.80 o
   8  -7   9      262.93      295.25     31.77 o
   9  -7   9       73.01       84.64     11.35 o
  10  -7   9      476.01      477.22     38.58 o
 -11  -6   9       83.10       47.21     19.97 o
 -10  -6   9       66.54       42.67     19.06 o
  -9  -6   9      135.57      143.43     24.51 o
  -8  -6   9      396.83      388.39     26.78 o
  -7  -6   9       16.21       -8.00     16.79 o
  -6  -6   9      518.54      527.49     35.86 o
  -5  -6   9     1760.70     1755.08     47.66 o
  -4  -6   9     1163.14     1105.46     25.65 o
  -3  -6   9     1275.41     1264.42     53.11 o
  -2  -6   9     5004.39     4966.86     77.21 o
  -1  -6   9     5156.72     5140.00     78.34 o
   0  -6   9     1469.64     1428.75     22.83 o
   1  -6   9     3646.10     3628.22     75.87 o
   2  -6   9     4671.82     4553.25     82.10 o
   3  -6   9      394.31      353.95     49.47 o
   4  -6   9      683.11      681.36     18.16 o
   5  -6   9     1146.68     1101.50     55.38 o
   6  -6   9       22.41       15.31     26.78 o
   7  -6   9       33.37       30.47     23.60 o
   8  -6   9       70.06       68.76     14.07 o
   9  -6   9        1.41       -7.04      9.53 o
  10  -6   9        0.05        1.51      8.93 o
 -11  -5   9       10.37       14.52     18.16 o
 -10  -5   9      250.42      191.54     20.88 o
  -9  -5   9       11.33        5.45     14.52 o
  -8  -5   9       24.15       22.32     17.70 o
  -7  -5   9      940.95      935.72     73.98 o
  -6  -5   9       92.30      108.28     10.21 o
  -5  -5   9       27.70       33.24      9.08 o
  -4  -5   9     2621.18     2709.97     53.63 o
  -3  -5   9      405.20      431.63     11.22 o
  -2  -5   9       66.80       70.67     11.80 o
  -1  -5   9     3916.57     4425.31     88.96 o
   0  -5   9     1438.53     1595.76     59.91 o
   1  -5   9      532.20      576.59     14.35 o
   2  -5   9      827.20      968.44     18.64 o
   3  -5   9     1303.94     1380.44     51.74 o
   4  -5   9      219.94      218.42      6.69 o
   5  -5   9        0.19        0.17      4.43 o
   6  -5   9      646.34      613.55     19.06 o
   7  -5   9        3.02        0.23      6.03 o
   8  -5   9        7.79       27.26      8.85 o
   9  -5   9      366.60      381.81     22.24 o
  10  -5   9       53.11      105.84     14.52 o
 -11  -4   9      365.60      340.42     24.51 o
 -10  -4   9       30.33       -4.54     17.25 o
  -9  -4   9       24.09       15.43     17.25 o
  -8  -4   9      579.17      613.79     24.96 o
  -7  -4   9        1.48       -4.03     20.88 o
  -6  -4   9       44.56       51.04     14.98 o
  -5  -4   9      398.57      439.45      8.85 o
  -4  -4   9        1.12       -4.99      3.97 o
  -3  -4   9        0.08        3.63      4.06 o
  -2  -4   9       26.22       27.26      5.67 o
  -1  -4   9        0.01        0.28      8.17 o
   0  -4   9        0.01       -8.78     12.71 o
   1  -4   9        1.89        6.19      9.99 o
   2  -4   9       33.97       38.21      8.62 o
   3  -4   9        7.76        0.12      3.41 o
   4  -4   9      212.27      206.77      8.75 o
   5  -4   9       44.29       40.89     16.79 o
   6  -4   9        1.86       -4.46      5.82 o
   7  -4   9      552.26      616.54     51.74 o
   8  -4   9       14.29        1.56      7.12 o
   9  -4   9        0.05       -1.42     11.35 o
  10  -4   9      449.40      494.97     20.59 o
 -12  -3   9       32.18       29.05     16.34 o
 -11  -3   9      630.65      498.38     29.96 o
 -10  -3   9        1.59       -9.08     13.62 o
  -9  -3   9       94.47      104.70     43.12 o
  -8  -3   9     3496.51     3710.04     69.96 o
  -7  -3   9        5.40        9.86      8.62 o
  -6  -3   9      184.19      175.22     12.71 o
  -5  -3   9    14660.81    15850.05    233.15 o
  -4  -3   9        2.63       -6.80      4.53 o
  -3  -3   9      111.93      144.72      7.20 o
  -2  -3   9    36349.23    40255.93    515.56 o
  -1  -3   9        1.21       12.26      4.49 o
   0  -3   9       63.42       74.43     12.71 o
   1  -3   9    21197.59    23201.57    318.18 o
   2  -3   9        0.44       21.97      8.17 o
   3  -3   9        8.28        5.52      8.27 o
   4  -3   9     3012.38     3235.85     50.31 o
   5  -3   9       51.32       47.91      6.41 o
   6  -3   9       37.69       25.81      6.31 o
   7  -3   9      299.38      315.30     14.95 o
   8  -3   9       47.27       36.45     16.34 o
   9  -3   9        4.86       12.37     29.50 o
  10  -3   9       49.91       54.56     12.59 o
 -12  -2   9       32.79       81.70     19.97 o
 -11  -2   9       74.05       54.47     18.16 o
 -10  -2   9       76.17       98.04     21.79 o
  -9  -2   9       36.64       82.38     50.38 o
  -8  -2   9      355.86      392.83     21.33 o
  -7  -2   9      334.11      349.48     34.04 o
  -6  -2   9       44.59       56.14     12.26 o
  -5  -2   9      619.45      614.34     14.27 o
  -4  -2   9     1243.38     1417.59     34.50 o
  -3  -2   9       25.55       44.96      5.43 o
  -2  -2   9       36.76       27.57      4.78 o
  -1  -2   9     1887.89     2193.05     36.21 o
   0  -2   9       61.87       51.01      5.02 o
   1  -2   9     1107.93     1143.29     31.32 o
   2  -2   9     2000.93     2350.68     51.29 o
   3  -2   9      151.79      158.27     10.44 o
   4  -2   9     1337.21     1465.38     41.30 o
   5  -2   9      909.97     1004.60     59.46 o
   6  -2   9      124.46      140.40      9.57 o
   7  -2   9      487.15      508.05     17.43 o
   8  -2   9      141.85      118.51     11.35 o
   9  -2   9       83.12      109.58     50.84 o
  10  -2   9       88.66       77.45     20.88 o
 -12  -1   9       16.78      -27.23     18.16 o
 -11  -1   9       73.56       72.62     16.34 o
 -10  -1   9       20.33        7.26     16.34 o
  -9  -1   9       18.51        3.82     29.50 o
  -8  -1   9      212.45      196.46     14.52 o
  -7  -1   9       12.48       18.69      7.39 o
  -6  -1   9        2.14      -16.78     11.80 o
  -5  -1   9      307.40      273.58     21.33 o
  -4  -1   9        8.64        2.72      7.26 o
  -3  -1   9       12.90       10.89      5.14 o
  -2  -1   9       15.40       21.10      5.43 o
  -1  -1   9       12.29       29.35      5.36 o
   0  -1   9      239.26      244.03      9.16 o
   1  -1   9      159.99      137.71     41.76 o
   2  -1   9        9.73       31.55     10.89 o
   3  -1   9      362.74      363.12     11.99 o
   4  -1   9       70.96       49.45      6.72 o
   5  -1   9       15.54        4.28     11.35 o
   6  -1   9      173.07      117.99      8.71 o
   7  -1   9        0.02       -8.04      9.99 o
   8  -1   9       17.90       29.96     10.57 o
   9  -1   9       50.13       53.11     13.80 o
 -12   0   9        0.93      -21.79     14.52 o
 -11   0   9        5.57      -12.71     15.43 o
 -10   0   9        4.74        6.35     13.62 o
  -9   0   9       20.99       11.36     11.92 o
  -8   0   9       22.34       18.67      3.55 o
  -7   0   9        4.46        0.78     11.35 o
  -6   0   9       42.51       61.00      4.78 o
  -5   0   9       35.01       21.13      4.36 o
  -4   0   9       18.00       13.08     10.44 o
  -3   0   9        1.54        0.00      6.81 o
  -2   0   9        2.44       -8.14      5.43 o
  -1   0   9        2.40       14.52      8.17 o
   0   0   9       87.68       92.95      7.39 o
   1   0   9       42.38       28.24      7.55 o
   2   0   9       14.95       16.59     15.43 o
   3   0   9      119.84      125.55      9.99 o
   4   0   9        2.66       12.79      9.08 o
   5   0   9       24.34       40.60      7.39 o
   6   0   9       67.32       45.45      8.51 o
   7   0   9        2.22       28.31     17.70 o
   8   0   9       12.72       -1.16     10.21 o
   9   0   9       18.92       29.13     39.49 o
 -12   1   9       18.72       41.76     15.43 o
 -11   1   9      100.61       93.50     17.25 o
 -10   1   9       28.71       32.47      6.35 o
  -9   1   9        0.07       -5.45     10.89 o
  -8   1   9       51.44       54.44      5.49 o
  -7   1   9      112.08       96.41      6.50 o
  -6   1   9       37.91       38.45      4.78 o
  -5   1   9       13.03        3.09      8.17 o
  -4   1   9      192.25      159.69      8.62 o
  -3   1   9        7.48        8.00     12.26 o
  -2   1   9      270.53      320.78      8.71 o
  -1   1   9       93.25      119.42     11.80 o
   0   1   9      251.19      269.77      9.93 o
   1   1   9      281.63      346.53     11.22 o
   2   1   9       97.98      103.60     19.06 o
   3   1   9      326.78      298.67     10.27 o
   4   1   9       19.46       14.85      6.72 o
   5   1   9       71.06       80.65      7.70 o
   6   1   9      111.51      104.66      8.62 o
   7   1   9        7.75        4.64     19.97 o
   8   1   9       43.23       56.30     16.79 o
   9   1   9       25.01       62.82     11.75 o
 -12   2   9        3.40       72.62     20.88 o
 -11   2   9       29.43       37.98      7.22 o
 -10   2   9      210.14      266.74     18.61 o
  -9   2   9       65.46       79.23     32.23 o
  -8   2   9        7.37        9.99      8.62 o
  -7   2   9      263.48      303.94     10.57 o
  -6   2   9       70.27       59.15      5.90 o
  -5   2   9       19.87        6.35      5.67 o
  -4   2   9      248.64      232.78      9.99 o
  -3   2   9        0.61        1.36     15.89 o
  -2   2   9        8.81       18.82      9.99 o
  -1   2   9      169.99      136.14      7.45 o
   0   2   9        8.81       17.74      7.26 o
   1   2   9       37.80       22.88      8.00 o
   2   2   9       55.47       51.30      7.06 o
   3   2   9        6.16       10.81     13.62 o
   4   2   9       51.72       39.76      6.81 o
   5   2   9       17.02       16.98      9.21 o
   6   2   9       19.86        9.04     11.35 o
   7   2   9       16.37        0.80      8.05 o
   8   2   9        1.43       31.00     10.23 o
   9   2   9        8.68       23.00     14.99 o
 -12   3   9      175.66      192.75     13.63 o
 -11   3   9        8.09       27.35      7.36 o
 -10   3   9        0.67      -15.81     27.23 o
  -9   3   9      156.89      193.82     11.55 o
  -8   3   9        6.04       12.43      6.87 o
  -7   3   9       13.04       22.33     10.89 o
  -6   3   9        0.66        6.98      8.62 o
  -5   3   9        7.34        3.15      5.43 o
  -4   3   9        8.35       14.21      6.32 o
  -3   3   9      121.58      101.27     10.89 o
  -2   3   9        0.38       -1.82     21.79 o
  -1   3   9        1.16       -4.34      5.36 o
   0   3   9      329.98      312.28     11.22 o
   1   3   9        1.22       -1.51      4.87 o
   2   3   9       33.05       25.09     15.43 o
   3   3   9      181.39      171.47      9.99 o
   4   3   9       16.79       12.47      7.26 o
   5   3   9       55.53       63.82     24.96 o
   6   3   9       72.64       96.65      9.93 o
   7   3   9       48.47       46.10     10.03 o
   8   3   9       49.44       66.58     20.43 o
 -12   4   9      225.74      241.45     36.77 o
 -11   4   9       18.04       20.88     11.80 o
 -10   4   9      242.12      269.53     39.03 o
  -9   4   9       37.31       53.12      9.16 o
  -8   4   9       29.24       27.76     13.16 o
  -7   4   9      138.21      145.48      9.53 o
  -6   4   9       13.30        5.08      6.04 o
  -5   4   9       18.55       19.34      7.72 o
  -4   4   9       24.11       34.51     21.33 o
  -3   4   9        4.42        5.66      5.43 o
  -2   4   9        2.57       -2.24      4.78 o
  -1   4   9        2.70       -3.18     11.35 o
   0   4   9       51.69       46.57      9.99 o
   1   4   9        2.82       -3.53      5.36 o
   2   4   9        0.01        2.42      5.68 o
   3   4   9      125.36      124.62     22.24 o
   4   4   9        2.42       10.50     23.15 o
   5   4   9        9.92        9.62      6.32 o
   6   4   9       65.46       67.67     16.79 o
   7   4   9        0.51       -5.99      9.06 o
   8   4   9       19.42       12.87     11.92 o
 -12   5   9       50.92       55.48     11.35 o
 -11   5   9       13.93       -4.09      8.99 o
 -10   5   9        2.43        1.17      9.57 o
  -9   5   9       43.33       69.33      9.37 o
  -8   5   9       49.27       51.89     16.34 o
  -7   5   9        3.43        6.81     10.44 o
  -6   5   9       34.15       26.10      5.45 o
  -5   5   9       60.15       51.62      5.78 o
  -4   5   9       87.92       89.40      9.53 o
  -3   5   9       16.54       24.45     15.89 o
  -2   5   9       27.66       41.90      5.92 o
  -1   5   9      214.72      225.42      9.56 o
   0   5   9       10.65       11.08     15.43 o
   1   5   9        8.00        8.57      9.99 o
   2   5   9      124.17      154.87     12.26 o
   3   5   9        6.85        5.56     14.98 o
   4   5   9        3.89        4.50      7.36 o
   5   5   9        2.30        1.02     19.52 o
   6   5   9       18.05        9.62      7.55 o
   7   5   9        4.20      -10.23     10.20 o
 -11   6   9       15.16       29.48     10.44 o
 -10   6   9       85.87       93.57     11.50 o
  -9   6   9        6.63        9.71      9.53 o
  -8   6   9       47.66       41.60     12.71 o
  -7   6   9       51.14       65.01     11.80 o
  -6   6   9       30.31       22.91      4.67 o
  -5   6   9       24.84       25.65      4.78 o
  -4   6   9       25.28       30.13      5.02 o
  -3   6   9       23.46        7.98      5.87 o
  -2   6   9        0.50       -7.81      5.21 o
  -1   6   9        8.95       25.56      5.43 o
   0   6   9        0.03        0.45      5.78 o
   1   6   9        5.09        3.76      6.54 o
   2   6   9        1.95        9.80      6.04 o
   3   6   9       43.52       31.33     13.62 o
   4   6   9       14.06       18.57      7.62 o
   5   6   9        0.67       11.84     16.79 o
   6   6   9       93.09      102.42     25.87 o
   7   6   9       15.25       59.91     13.62 o
 -11   7   9        0.02       -6.16     13.30 o
 -10   7   9        0.09       -1.46     15.89 o
  -9   7   9       48.65       57.34     13.16 o
  -8   7   9       34.84       42.15     23.60 o
  -7   7   9        2.51       -1.77     13.16 o
  -6   7   9       28.32       38.71      4.87 o
  -5   7   9       42.82       61.03      8.17 o
  -4   7   9        1.21       -5.95      7.72 o
  -3   7   9        5.03       17.39      7.85 o
  -2   7   9        0.12       18.65     18.61 o
  -1   7   9        7.09       11.90     11.35 o
   0   7   9        0.90        8.35      5.45 o
   1   7   9       40.26       45.28     14.98 o
   2   7   9       45.90       42.70      9.08 o
   3   7   9        9.34        3.63      7.26 o
   4   7   9       22.66       21.39     17.25 o
   5   7   9       75.74       69.01      9.46 o
   6   7   9       16.26        8.17     13.62 o
 -11   8   9       68.58       41.90     24.06 o
 -10   8   9       49.88       98.80     19.97 o
  -9   8   9       11.41       12.61     11.80 o
  -8   8   9      164.70      201.26     10.11 o
  -7   8   9       23.56       29.37     14.07 o
  -6   8   9       29.28       24.32      9.99 o
  -5   8   9      371.99      320.84     12.65 o
  -4   8   9        2.83       -1.36      7.72 o
  -3   8   9       33.51       21.17      8.17 o
  -2   8   9      465.94      465.99     20.88 o
  -1   8   9       54.62       62.40      4.36 o
   0   8   9       14.81       17.90      4.36 o
   1   8   9      175.29      226.95     15.43 o
   2   8   9       38.20       37.22     10.89 o
   3   8   9        1.06       14.52     12.71 o
   4   8   9        0.72       -8.17     12.71 o
   5   8   9        2.13      -12.71     15.43 o
 -10   9   9        0.01       63.55     23.60 o
  -9   9   9        2.61        7.40      6.64 o
  -8   9   9       13.01      -31.32     20.88 o
  -7   9   9       18.65      -13.95     14.98 o
  -6   9   9        0.59       19.51     24.06 o
  -5   9   9        2.06       25.12      8.12 o
  -4   9   9       88.99       91.76     14.52 o
  -3   9   9        0.13       13.86      7.26 o
  -2   9   9        0.71        2.08     28.60 o
  -1   9   9      129.72      135.26      4.36 o
   0   9   9        3.23        0.91      8.17 o
   1   9   9        3.46        0.00     10.89 o
   2   9   9       84.21       85.33     11.80 o
   3   9   9       19.34       36.31     13.62 o
   4   9   9        5.42       34.50     28.14 o
  -9  10   9       29.93       26.33     22.69 o
  -8  10   9       60.40       84.42     21.79 o
  -7  10   9        3.94        2.01     10.23 o
  -6  10   9        0.00       25.71     42.21 o
  -5  10   9       18.68       15.91     10.27 o
  -4  10   9        0.69      -11.14      9.34 o
  -3  10   9       21.28       -0.13      6.06 o
  -2  10   9        1.91       -4.18     32.68 o
  -1  10   9        5.27        9.99     25.42 o
   0  10   9       13.04       19.06      7.26 o
   1  10   9       11.40       14.52     29.05 o
   2  10   9       14.84        3.63     25.42 o
   3  10   9        0.05      -19.06     26.33 o
  -7  11   9       31.17       26.95     13.62 o
  -6  11   9       23.48       20.73     10.44 o
  -5  11   9       73.66      122.76     35.40 o
  -4  11   9       13.10       18.93      7.86 o
  -3  11   9       10.92        2.66      9.53 o
  -2  11   9       38.27       59.91     28.14 o
  -1  11   9        2.91       -2.72     27.23 o
   0  11   9        0.03       -5.45     20.88 o
   1  11   9        7.04       47.21     22.69 o
   2  11   9       30.60       98.04     29.05 o
  -6  12   9        6.43       92.59     29.05 o
  -5  12   9       58.77       53.56     32.68 o
  -4  12   9       22.62       33.59     22.69 o
  -3  12   9       27.16       29.05     21.79 o
  -2  12   9       47.18       61.73     19.97 o
  -1  12   9      105.62      189.73     32.68 o
   0  12   9       59.30      135.26     34.50 o
  -1 -15  10        0.18       10.89      7.26 o
   0 -15  10        1.25       12.71      7.26 o
   1 -15  10        0.02      -10.89      7.26 o
   2 -15  10        0.21        7.26      9.99 o
   3 -15  10        0.61        2.72      9.08 o
  -4 -14  10        0.72        3.63      7.26 o
  -3 -14  10       31.56       13.62      6.35 o
  -2 -14  10       53.95       62.64      6.35 o
  -1 -14  10        0.41       -5.45      5.45 o
   0 -14  10        4.58       10.89      6.35 o
   1 -14  10       86.50       86.24      8.17 o
   2 -14  10        0.17       15.43      7.26 o
   3 -14  10       13.99       12.71     14.52 o
   4 -14  10       72.08       44.48     15.43 o
   5 -14  10        7.99       78.07     17.25 o
  -5 -13  10       10.96       12.71      6.35 o
  -4 -13  10        5.89       12.71      7.26 o
  -3 -13  10        1.94       -2.72      5.45 o
  -2 -13  10       34.50       42.67      6.35 o
  -1 -13  10       50.94       68.08      6.35 o
   0 -13  10        4.08       -4.54      5.45 o
   1 -13  10       18.04       18.16      3.63 o
   2 -13  10      150.43      132.54      9.99 o
   3 -13  10        1.87        0.00      4.54 o
   4 -13  10        0.12       30.99     10.16 o
   5 -13  10      200.62      234.21     19.97 o
   6 -13  10       50.49       23.60     15.43 o
  -6 -12  10        8.88       19.06      9.99 o
  -5 -12  10        8.26        0.91      6.35 o
  -4 -12  10      109.61      103.49      7.26 o
  -3 -12  10       31.92       24.51      5.45 o
  -2 -12  10       26.60       26.33      6.35 o
  -1 -12  10       18.16       27.23      6.35 o
   0 -12  10       12.00        9.08      5.45 o
   1 -12  10       24.64       22.69      3.63 o
   2 -12  10       10.89       20.88      6.35 o
   3 -12  10        5.77       -2.42      3.49 o
   4 -12  10       15.88       23.80     14.07 o
   5 -12  10       48.66       48.61     15.89 o
   6 -12  10       33.78       66.27     19.06 o
   7 -12  10       14.51       59.91     17.25 o
  -7 -11  10       43.94       38.13     15.43 o
  -6 -11  10     1119.90     1030.34     29.96 o
  -5 -11  10        1.47       19.06      9.08 o
  -4 -11  10        8.68       -1.82      7.26 o
  -3 -11  10     1902.30     2042.53     36.31 o
  -2 -11  10      239.33      229.67      9.99 o
  -1 -11  10      202.01      197.90      9.08 o
   0 -11  10     1308.74     1379.84     29.05 o
   1 -11  10      642.90      708.98     20.88 o
   2 -11  10      362.14      324.99     10.89 o
   3 -11  10      502.87      542.16     78.52 o
   4 -11  10      478.81      544.20     35.86 o
   5 -11  10      254.54      245.73     44.94 o
   6 -11  10      117.86       87.15     17.25 o
   7 -11  10      105.33      115.29     19.06 o
   8 -11  10       66.83       31.77     14.52 o
  -8 -10  10      203.37      203.34     21.79 o
  -7 -10  10       87.25       88.06      8.17 o
  -6 -10  10       61.53       50.84      9.99 o
  -5 -10  10      828.09      797.04     22.69 o
  -4 -10  10      150.25      122.55      8.17 o
  -3 -10  10        4.80        3.63      6.35 o
  -2 -10  10      666.35      719.88     17.25 o
  -1 -10  10       10.30       19.06      7.26 o
   0 -10  10       36.32       32.68      5.45 o
   1 -10  10        0.38       -5.45      5.45 o
   2 -10  10      254.40      238.08      6.92 o
   3 -10  10        2.26       23.60     10.57 o
   4 -10  10      612.48      645.88     22.03 o
   5 -10  10     1204.00     1296.63    133.45 o
   6 -10  10      139.84      145.25     17.25 o
   7 -10  10     1193.34     1272.72     45.39 o
   8 -10  10     1420.45     1472.44     53.56 o
  -9  -9  10      104.08      152.51     23.60 o
  -8  -9  10      169.25      227.86     22.69 o
  -7  -9  10       49.02       31.77      5.45 o
  -6  -9  10      178.99      180.65     10.89 o
  -5  -9  10      307.43      362.21     13.62 o
  -4  -9  10      172.73      179.74      9.99 o
  -3  -9  10       63.00       50.84      7.26 o
  -2  -9  10      130.67      141.62      9.08 o
  -1  -9  10      940.27      969.52     22.69 o
   0  -9  10       93.57       86.24      5.45 o
   1  -9  10        0.74        2.77      9.99 o
   2  -9  10     2518.08     2728.92     61.71 o
   3  -9  10      635.60      685.96     22.22 o
   4  -9  10       18.13       23.15     17.70 o
   5  -9  10     3188.14     3466.92    117.56 o
   6  -9  10      513.01      455.00     65.81 o
   7  -9  10        4.09        7.26     18.16 o
   8  -9  10     2038.14     2110.11     55.83 o
   9  -9  10       36.68       65.36     19.97 o
  -9  -8  10        5.82       39.03     29.05 o
  -8  -8  10      361.67      403.06     24.51 o
  -7  -8  10     1049.99      982.23     35.40 o
  -6  -8  10       15.93        0.00      5.45 o
  -5  -8  10      398.03      393.98     14.52 o
  -4  -8  10      668.69      666.32     16.34 o
  -3  -8  10       82.46       58.10      7.26 o
  -2  -8  10       54.87       49.93      6.35 o
  -1  -8  10       50.45       52.65      6.35 o
   0  -8  10     1030.79      856.05     18.16 o
   1  -8  10      132.53      119.98      6.81 o
   2  -8  10       48.16       59.45     11.35 o
   3  -8  10     1273.75     1326.90     30.09 o
   4  -8  10      376.58      365.33     32.23 o
   5  -8  10       76.26       86.13     32.68 o
   6  -8  10      561.46      594.45     39.03 o
   7  -8  10      250.96      252.77     20.88 o
   8  -8  10        2.36       -4.12      8.62 o
   9  -8  10      111.65      130.78     22.69 o
 -10  -7  10       94.17      127.09     19.97 o
  -9  -7  10      435.43      423.03     26.33 o
  -8  -7  10        5.20       35.40     14.52 o
  -7  -7  10      506.99      525.18     47.21 o
  -6  -7  10      482.32      429.01     12.57 o
  -5  -7  10      175.25      154.08      8.38 o
  -4  -7  10     1016.02      974.30     35.86 o
  -3  -7  10      353.23      319.41     10.98 o
  -2  -7  10     1419.43     1471.53     33.59 o
  -1  -7  10      504.59      475.68     12.71 o
   0  -7  10      385.62      378.60     34.04 o
   1  -7  10     3614.21     3795.19    118.92 o
   2  -7  10       23.56        3.98      9.29 o
   3  -7  10      858.67      856.77     22.14 o
   4  -7  10     3991.65     3970.42    100.31 o
   5  -7  10      553.03      538.55     37.67 o
   6  -7  10     1296.62     1318.77     38.58 o
   7  -7  10     2402.36     2409.60     66.42 o
   8  -7  10      555.03      587.98     23.15 o
   9  -7  10     1130.80     1209.95     30.30 o
 -10  -6  10        4.22      -24.51     20.88 o
  -9  -6  10       56.66       71.72     15.43 o
  -8  -6  10        1.23       12.26     11.68 o
  -7  -6  10        0.03        6.72      9.06 o
  -6  -6  10       42.35       42.85     16.79 o
  -5  -6  10       12.43       24.23      4.78 o
  -4  -6  10       41.52       50.05      7.62 o
  -3  -6  10        1.37       -0.10     21.33 o
  -2  -6  10      164.50      190.78     24.96 o
  -1  -6  10      513.69      539.54     10.46 o
   0  -6  10       28.67       45.01      3.69 o
   1  -6  10      337.67      326.06     30.41 o
   2  -6  10      875.95      840.18     23.17 o
   3  -6  10       92.28      106.14     15.89 o
   4  -6  10      123.85      120.26      6.83 o
   5  -6  10      336.62      321.50     29.05 o
   6  -6  10      158.88      162.39      7.05 o
   7  -6  10        0.13       -4.99      6.81 o
   8  -6  10        3.35       16.98      7.51 o
   9  -6  10      202.76      191.88     24.51 o
 -11  -5  10      133.55      117.10     17.25 o
 -10  -5  10     1163.71     1012.19     39.03 o
  -9  -5  10        2.04      -29.96     19.97 o
  -8  -5  10       78.92       58.87     14.07 o
  -7  -5  10     1709.01     1735.89    124.82 o
  -6  -5  10        9.39        4.92      8.05 o
  -5  -5  10        1.60        2.42      8.62 o
  -4  -5  10     1507.60     1539.26     26.80 o
  -3  -5  10       59.36       62.62      5.87 o
  -2  -5  10       74.54       73.81      6.81 o
  -1  -5  10      517.42      612.38     12.79 o
   0  -5  10      140.78      168.22      7.26 o
   1  -5  10       11.52       21.71      5.82 o
   2  -5  10        6.58       15.04      5.14 o
   3  -5  10       15.85       15.80      5.01 o
   4  -5  10       48.09       34.30      5.68 o
   5  -5  10        0.81       11.35      9.53 o
   6  -5  10        6.89       11.16     14.07 o
   7  -5  10       43.35       58.92     41.76 o
   8  -5  10       14.31      -14.91     38.13 o
   9  -5  10       25.02       34.83      9.06 o
 -11  -4  10      457.85      490.21     31.77 o
 -10  -4  10       71.97      138.89     19.97 o
  -9  -4  10       52.23       51.74     15.43 o
  -8  -4  10     1195.32     1196.10     35.05 o
  -7  -4  10       15.91        4.74      8.23 o
  -6  -4  10      144.73      167.37     28.14 o
  -5  -4  10     1599.25     1649.66     30.88 o
  -4  -4  10        5.61       -1.04      5.45 o
  -3  -4  10       39.54       61.43      5.21 o
  -2  -4  10      321.79      357.45      8.51 o
  -1  -4  10       14.97       15.48      5.90 o
   0  -4  10        0.88        7.37      4.78 o
   1  -4  10      283.43      249.69      9.53 o
   2  -4  10       57.07       69.69     22.69 o
   3  -4  10        4.64       35.05      9.99 o
   4  -4  10      481.16      447.14     14.07 o
   5  -4  10      134.59      146.14     15.89 o
   6  -4  10        5.75       14.78      6.81 o
   7  -4  10      216.47      186.85     11.75 o
   8  -4  10       47.30       54.24     25.87 o
   9  -4  10       15.40       26.16      9.46 o
 -11  -3  10       62.18       45.39     21.79 o
 -10  -3  10        3.98      -10.89     16.34 o
  -9  -3  10       75.50       83.52     17.25 o
  -8  -3  10        0.30        0.00      9.63 o
  -7  -3  10        4.81        6.48     16.34 o
  -6  -3  10       49.72       70.81      9.21 o
  -5  -3  10      687.35      747.82     29.05 o
  -4  -3  10       77.10       71.51      7.26 o
  -3  -3  10        0.01       30.94      5.67 o
  -2  -3  10     4097.82     4411.86     63.81 o
  -1  -3  10      143.42      139.90      6.07 o
   0  -3  10       51.72       64.23     13.16 o
   1  -3  10     4459.46     4637.89     65.04 o
   2  -3  10       13.75       14.07      9.08 o
   3  -3  10       32.24       25.25     11.80 o
   4  -3  10     1311.38     1383.87     25.06 o
   5  -3  10       34.61       38.80      6.54 o
   6  -3  10        1.18        7.03     13.62 o
   7  -3  10      184.78      185.37     11.28 o
   8  -3  10       65.58       48.29     10.23 o
   9  -3  10        2.02        6.42     39.49 o
 -12  -2  10       22.49      -18.16     17.25 o
 -11  -2  10      162.89      153.42     18.16 o
 -10  -2  10      557.37      569.18     28.14 o
  -9  -2  10        0.09        3.21     13.79 o
  -8  -2  10       43.91       55.02     37.22 o
  -7  -2  10     1617.01     1761.46     54.92 o
  -6  -2  10       63.99       68.78      4.99 o
  -5  -2  10        9.38        5.07      5.90 o
  -4  -2  10     2974.72     3283.77     48.86 o
  -3  -2  10       90.68       94.41     16.34 o
  -2  -2  10       22.64       28.35      5.87 o
  -1  -2  10     2256.98     2531.21     52.65 o
   0  -2  10        4.55        1.82     10.89 o
   1  -2  10       44.17       46.54     14.98 o
   2  -2  10      666.13      650.03     17.80 o
   3  -2  10       22.35       26.34      8.62 o
   4  -2  10      215.22      210.44      9.16 o
   5  -2  10       55.07       81.27     14.52 o
   6  -2  10       18.75        0.19      8.52 o
   7  -2  10      131.69      161.41     12.50 o
   8  -2  10        2.84       29.11     35.86 o
   9  -2  10        1.36       -8.32     13.62 o
 -12  -1  10       85.08       72.62     20.88 o
 -11  -1  10        1.09      -24.51     16.34 o
 -10  -1  10      123.48       96.23     16.34 o
  -9  -1  10       99.06       88.68     11.50 o
  -8  -1  10        0.03       10.49     13.62 o
  -7  -1  10      210.61      205.92     11.22 o
  -6  -1  10        3.47        0.23      4.67 o
  -5  -1  10        0.07        1.54      4.14 o
  -4  -1  10      152.86      141.68      7.72 o
  -3  -1  10      120.29       71.77      5.43 o
  -2  -1  10        4.88        1.71      9.53 o
  -1  -1  10       15.27       11.86      5.02 o
   0  -1  10      158.81      120.28      6.04 o
   1  -1  10       37.17       43.32      8.20 o
   2  -1  10        0.25       -4.15      8.64 o
   3  -1  10       21.74        8.49      7.72 o
   4  -1  10       44.09       32.26     12.71 o
   5  -1  10        0.10       -1.36      6.42 o
   6  -1  10       15.18        9.26     14.52 o
   7  -1  10       25.10       27.32     13.43 o
   8  -1  10        5.53       16.92     12.61 o
   9  -1  10       30.44       11.02     23.15 o
 -12   0  10       25.25       32.68     17.25 o
 -11   0  10        8.59      -24.51     16.34 o
 -10   0  10       11.56       22.69     17.25 o
  -9   0  10       49.66       98.34     13.43 o
  -8   0  10       52.81       66.28      6.35 o
  -7   0  10        1.69        6.59      9.08 o
  -6   0  10       78.88       66.96      6.35 o
  -5   0  10       73.86       67.79      5.43 o
  -4   0  10        2.08        8.82      4.36 o
  -3   0  10       16.93       22.80      4.78 o
  -2   0  10        0.81       -9.08      7.26 o
  -1   0  10        0.04        1.28      5.21 o
   0   0  10       35.78       44.38     15.89 o
   1   0  10       39.34       34.00      7.36 o
   2   0  10        9.65       19.46     20.88 o
   3   0  10      146.55      169.44      9.99 o
   4   0  10       35.65       33.43     18.16 o
   5   0  10       18.86       19.26      7.36 o
   6   0  10      138.01      156.38     11.35 o
   7   0  10       13.64       15.78     29.50 o
   8   0  10       13.41        6.97     34.04 o
   9   0  10       63.44       93.95     27.23 o
 -12   1  10        4.10        7.26     17.25 o
 -11   1  10        1.32      -23.15     15.43 o
 -10   1  10       16.01       19.39      5.17 o
  -9   1  10       56.50       59.83     16.79 o
  -8   1  10       63.27       71.24      7.51 o
  -7   1  10       21.36       11.97     14.52 o
  -6   1  10      107.55       91.83      5.78 o
  -5   1  10       55.82       55.25      6.07 o
  -4   1  10        3.78       15.32      8.17 o
  -3   1  10       29.73       26.56      5.78 o
  -2   1  10        1.05        7.17      5.87 o
  -1   1  10        0.91        2.27      6.42 o
   0   1  10       50.82       41.24      9.08 o
   1   1  10        8.91       -4.50     10.44 o
   2   1  10       47.84       56.58     12.71 o
   3   1  10       98.72       87.16      8.99 o
   4   1  10        5.29       -2.72     10.89 o
   5   1  10      122.11      196.19     26.78 o
   6   1  10       30.79       25.60      8.64 o
   7   1  10        1.07       -4.21     19.06 o
   8   1  10      129.98       87.79     16.46 o
   9   1  10        0.29       -7.02     17.25 o
 -12   2  10       20.79      -18.16     16.34 o
 -11   2  10       35.43       33.55      8.62 o
 -10   2  10       46.28       41.93     12.26 o
  -9   2  10       16.68       16.34      6.81 o
  -8   2  10       78.53       69.25      9.99 o
  -7   2  10       44.23       49.81      8.62 o
  -6   2  10       60.23       65.91      7.72 o
  -5   2  10       47.07       41.41      7.26 o
  -4   2  10       35.98       41.87      6.97 o
  -3   2  10        6.56       -0.72     12.26 o
  -2   2  10        0.00       -7.49      4.99 o
  -1   2  10        0.54       -1.78      7.12 o
   0   2  10       26.11       35.80      8.27 o
   1   2  10       17.95        5.92      6.87 o
   2   2  10       26.56       39.63      7.55 o
   3   2  10       45.90       54.39      6.87 o
   4   2  10        5.30       24.81     21.79 o
   5   2  10       24.93       22.36      6.97 o
   6   2  10       28.69       48.18     11.41 o
   7   2  10        2.59      -14.49      9.66 o
   8   2  10        9.91       -1.61     15.89 o
 -12   3  10       17.76       13.45     18.16 o
 -11   3  10      116.28      139.74     12.26 o
 -10   3  10        4.19       -9.65     22.69 o
  -9   3  10      145.14      151.68     25.87 o
  -8   3  10      169.51      178.81      8.05 o
  -7   3  10        0.05       -2.72      7.01 o
  -6   3  10      752.54      748.41     24.51 o
  -5   3  10       48.07       41.62      5.43 o
  -4   3  10       16.03       27.29      5.67 o
  -3   3  10     1121.72     1159.64     46.75 o
  -2   3  10       20.56        8.57      6.81 o
  -1   3  10       15.34       13.19      6.07 o
   0   3  10      362.92      382.94     20.43 o
   1   3  10       66.32       71.10     17.25 o
   2   3  10        0.37       -4.54      8.62 o
   3   3  10        0.06       14.22      6.50 o
   4   3  10       13.71       12.92     19.97 o
   5   3  10       17.65       12.27      8.03 o
   6   3  10       44.10       43.69     15.43 o
   7   3  10        0.21        3.12     11.25 o
   8   3  10       28.02       40.73     14.27 o
 -12   4  10       38.51       11.58      9.89 o
 -11   4  10       28.50       19.94      8.92 o
 -10   4  10       84.48       84.67     10.69 o
  -9   4  10       50.98       37.94      9.99 o
  -8   4  10      293.73      332.00     25.87 o
  -7   4  10      157.08      177.25     20.43 o
  -6   4  10       61.31       72.62      6.42 o
  -5   4  10      818.37      848.00     18.22 o
  -4   4  10       78.27       78.79      6.07 o
  -3   4  10       19.67        5.45      6.54 o
  -2   4  10      730.29      686.59     15.70 o
  -1   4  10        7.87        5.58      8.62 o
   0   4  10        1.64       -7.40     12.26 o
   1   4  10      223.17      234.04     24.06 o
   2   4  10       98.73       94.81      9.53 o
   3   4  10        5.72       -5.22     11.35 o
   4   4  10       18.98       -0.18     13.62 o
   5   4  10       56.12       53.07     14.07 o
   6   4  10       24.86        5.67      9.89 o
   7   4  10        0.14       19.37     13.15 o
 -12   5  10        3.79      -16.34     10.89 o
 -11   5  10       37.50       47.44     19.06 o
 -10   5  10        0.88        0.34     23.60 o
  -9   5  10       14.64       34.50     16.34 o
  -8   5  10       70.71       76.88      8.27 o
  -7   5  10        9.26       11.80      9.08 o
  -6   5  10        6.87       19.58     19.52 o
  -5   5  10       51.59       40.54      6.72 o
  -4   5  10       21.34       40.28      5.67 o
  -3   5  10        0.14       -0.33     10.89 o
  -2   5  10        0.01       -1.86      7.72 o
  -1   5  10        2.28      -12.94      8.62 o
   0   5  10        0.00       -7.81      5.21 o
   1   5  10       22.54       35.95      6.32 o
   2   5  10       12.00        4.79     12.26 o
   3   5  10        5.68      -10.76     16.79 o
   4   5  10       27.28       41.67      7.85 o
   5   5  10       22.69       30.86     14.07 o
   6   5  10       10.12       30.80     19.06 o
   7   5  10       18.25       12.10     26.33 o
 -11   6  10       39.27       81.70     11.11 o
 -10   6  10       40.65       49.83     18.16 o
  -9   6  10        0.46       -4.26     20.88 o
  -8   6  10       78.46       67.43     11.35 o
  -7   6  10        9.05        8.07     14.98 o
  -6   6  10       10.32       24.22      8.62 o
  -5   6  10       22.72       -1.09      5.59 o
  -4   6  10       17.52        0.71     26.33 o
  -3   6  10       71.21       78.95      9.81 o
  -2   6  10       21.16       49.74      9.99 o
  -1   6  10       70.31       69.83      5.45 o
   0   6  10      137.96      113.99      7.62 o
   1   6  10      190.47      167.93     14.98 o
   2   6  10       60.68       24.62     14.07 o
   3   6  10      122.36      108.43     11.50 o
   4   6  10      321.23      328.11     15.07 o
   5   6  10       20.57       22.40     43.12 o
   6   6  10       24.06       31.31     34.04 o
 -11   7  10        0.00       -0.23     10.16 o
 -10   7  10       13.91       65.91     28.60 o
  -9   7  10       45.87       78.38     12.87 o
  -8   7  10        0.43        6.00     10.89 o
  -7   7  10       21.72       -2.66     35.86 o
  -6   7  10       39.94       32.22      5.90 o
  -5   7  10        1.15        1.62      7.20 o
  -4   7  10       18.67        6.87      8.26 o
  -3   7  10       42.35       59.89     21.33 o
  -2   7  10       24.48        6.35      8.71 o
  -1   7  10        7.50        1.36     11.35 o
   0   7  10       98.27       95.31      8.17 o
   1   7  10       99.12      102.61      6.97 o
   2   7  10        3.92      -13.62      9.08 o
   3   7  10      204.33      206.98     10.89 o
   4   7  10      105.71      120.61      9.37 o
   5   7  10       13.99        5.39      8.33 o
 -10   8  10        2.54       16.34     21.79 o
  -9   8  10       12.96       18.03     28.14 o
  -8   8  10      149.88      139.53     11.35 o
  -7   8  10        1.51       45.66     49.93 o
  -6   8  10       17.57       42.43     13.26 o
  -5   8  10      110.89       95.50     15.43 o
  -4   8  10        8.53        8.11      9.56 o
  -3   8  10       10.23       13.24      8.75 o
  -2   8  10        1.84       -3.63     26.33 o
  -1   8  10        4.14        2.42      4.78 o
   0   8  10        3.91        4.97      5.21 o
   1   8  10       58.59       50.95     15.43 o
   2   8  10        0.00        3.18     15.43 o
   3   8  10        0.96        0.91      9.99 o
   4   8  10       76.80      102.58     16.34 o
 -10   9  10       25.62       25.42     23.60 o
  -9   9  10       14.09       11.80     16.34 o
  -8   9  10        2.90      -18.16     24.51 o
  -7   9  10       34.21       34.25     13.19 o
  -6   9  10        8.98      -23.74     25.42 o
  -5   9  10        0.13        2.63     11.80 o
  -4   9  10       26.45       41.80      9.46 o
  -3   9  10        2.40       31.01     49.02 o
  -2   9  10        0.27        6.21      5.22 o
  -1   9  10       47.33       37.28      9.99 o
   0   9  10       36.15       31.77      8.17 o
   1   9  10       22.36       -1.82      9.08 o
   2   9  10      110.27       78.98     11.80 o
   3   9  10       52.12       28.14     19.06 o
  -9  10  10        6.09      -32.68     21.79 o
  -8  10  10       13.24        0.91     17.25 o
  -7  10  10       21.47        5.08     11.19 o
  -6  10  10       46.58       88.07     13.19 o
  -5  10  10        5.92        4.76      9.89 o
  -4  10  10        4.15        0.50      8.52 o
  -3  10  10       92.07       86.59     23.60 o
  -2  10  10        0.29       -6.51      8.62 o
  -1  10  10        0.18        5.45     20.88 o
   0  10  10       79.35      136.17     28.14 o
   1  10  10        0.26       -9.08     25.42 o
   2  10  10        6.69       45.39     29.96 o
  -7  11  10        0.01        7.14     22.69 o
  -6  11  10       69.36       88.59     19.06 o
  -5  11  10      148.18      209.70     27.23 o
  -4  11  10        4.12      -27.23     19.97 o
  -3  11  10       23.96       24.07      7.02 o
  -2  11  10      107.66      119.83     24.51 o
  -1  11  10        0.91        2.72     17.25 o
   0  11  10        0.55       32.68     28.14 o
   1  11  10       27.14       52.65     31.77 o
  -5  12  10       41.74       77.16     23.60 o
  -4  12  10      218.74      422.12     40.85 o
  -3  12  10       66.46       88.96     25.42 o
  -2  12  10       77.11      178.83     32.68 o
  -1 -15  11        3.02        9.08      9.08 o
   0 -15  11      157.75      115.29      9.08 o
   1 -15  11        4.67       -3.63      9.08 o
   2 -15  11        0.36       29.05      9.99 o
  -3 -14  11        0.22       -8.17      5.45 o
  -2 -14  11       84.87       83.52      6.35 o
  -1 -14  11        0.63       10.89      7.26 o
   0 -14  11        1.33        6.35      6.35 o
   1 -14  11       99.61      111.66      8.17 o
   2 -14  11        3.32       14.52     10.89 o
   3 -14  11        1.33       25.42     21.79 o
   4 -14  11       22.71       44.48     12.71 o
   5 -14  11       12.73        8.17     16.34 o
  -5 -13  11      140.79      123.46      9.08 o
  -4 -13  11        5.42        5.45      5.45 o
  -3 -13  11       88.03       81.70      7.26 o
  -2 -13  11       38.21       49.02      6.35 o
  -1 -13  11       25.27       36.31      5.45 o
   0 -13  11       12.90       13.62      5.45 o
   1 -13  11        0.42       -3.63      7.26 o
   2 -13  11       17.05       25.42      4.54 o
   3 -13  11        3.47      -12.71     12.71 o
   4 -13  11        2.67       19.97     15.43 o
   5 -13  11        0.59       -2.72     17.25 o
   6 -13  11        6.86        2.72     16.34 o
  -6 -12  11        7.54       17.25      8.17 o
  -5 -12  11      583.45      583.71     17.25 o
  -4 -12  11      533.03      565.55     15.43 o
  -3 -12  11      452.27      481.13     13.62 o
  -2 -12  11      653.91      657.24     16.34 o
  -1 -12  11      488.95      518.35     13.62 o
   0 -12  11     1251.96     1286.34     28.14 o
   1 -12  11      166.83      174.30      9.99 o
   2 -12  11      364.55      351.31     10.89 o
   3 -12  11     1104.66     1212.93     62.18 o
   4 -12  11        0.04        7.26     15.43 o
   5 -12  11      242.92      251.46     19.97 o
   6 -12  11      298.27      296.85     24.51 o
   7 -12  11       24.08       52.65     21.79 o
  -7 -11  11       11.59        7.26     15.43 o
  -6 -11  11      661.61      668.13     22.69 o
  -5 -11  11       16.07       21.79      7.26 o
  -4 -11  11       52.74       55.38      6.35 o
  -3 -11  11     1347.65     1442.48     27.23 o
  -2 -11  11      480.31      465.70     12.71 o
  -1 -11  11      125.57      109.84      8.17 o
   0 -11  11     1118.82     1183.76     26.33 o
   1 -11  11     1160.07     1176.50     29.05 o
   2 -11  11      126.75      144.34     17.25 o
   3 -11  11      399.97      423.07     86.69 o
   4 -11  11      873.30      885.93     29.44 o
   5 -11  11       76.26      103.49     19.06 o
   6 -11  11       67.10       86.24     18.16 o
   7 -11  11      224.43      286.86     24.51 o
  -8 -10  11       45.42       71.72     14.52 o
  -7 -10  11     1731.96     1927.24     59.91 o
  -6 -10  11       48.01       46.30      9.99 o
  -5 -10  11      698.65      784.33     19.06 o
  -4 -10  11     1810.88     1887.30     39.03 o
  -3 -10  11      181.11      206.98      8.17 o
  -2 -10  11     2494.43     2630.78     58.10 o
  -1 -10  11      994.00     1042.14     22.69 o
   0 -10  11      687.25      644.53     16.34 o
   1 -10  11     2548.34     2579.03     56.28 o
   2 -10  11      286.37      347.87     16.77 o
   3 -10  11      767.15      856.64     83.06 o
   4 -10  11      789.50      886.79     33.59 o
   5 -10  11       83.13       27.23     17.25 o
   6 -10  11      328.40      310.46     23.60 o
   7 -10  11       82.57      135.26     22.69 o
   8 -10  11      114.97      107.12     24.51 o
  -9  -9  11       40.38       29.05     15.43 o
  -8  -9  11      400.98      375.83     22.69 o
  -7  -9  11     2796.26     3005.69     66.27 o
  -6  -9  11       13.62       16.34      8.17 o
  -5  -9  11     1112.55     1148.35     29.05 o
  -4  -9  11     8872.67     9476.42    161.59 o
  -3  -9  11      338.30      377.64     16.34 o
  -2  -9  11     1093.78     1046.68     23.60 o
  -1  -9  11    15451.18    16463.68    266.89 o
   0  -9  11      353.31      324.08      9.99 o
   1  -9  11      133.44      162.79     16.79 o
   2  -9  11    16407.59    17306.12    448.90 o
   3  -9  11        0.73       -1.77     11.50 o
   4  -9  11       45.81       73.36     26.78 o
   5  -9  11    10000.36    10175.47    316.36 o
   6  -9  11      293.00      360.39     28.14 o
   7  -9  11      113.46       88.96     20.88 o
   8  -9  11     3532.76     3720.12    109.84 o
  -9  -8  11        0.68        0.00     13.62 o
  -8  -8  11       68.76      113.47     17.25 o
  -7  -8  11        9.32       -3.63     18.16 o
  -6  -8  11       18.78        9.99      6.35 o
  -5  -8  11       18.33       16.34      7.26 o
  -4  -8  11        0.12       -3.63     10.89 o
  -3  -8  11      552.81      556.48     18.16 o
  -2  -8  11        0.44        0.00      5.45 o
  -1  -8  11       17.83       14.52      5.45 o
   0  -8  11     3061.50     2953.95     53.56 o
   1  -8  11        0.15       21.84      9.56 o
   2  -8  11      195.62      215.88     30.86 o
   3  -8  11     4630.13     4742.23     99.82 o
   4  -8  11        3.20        5.42     12.26 o
   5  -8  11      554.92      480.27     23.91 o
   6  -8  11     2956.40     3190.88    128.00 o
   7  -8  11       30.95       27.30     10.44 o
   8  -8  11      623.34      675.20     24.21 o
   9  -8  11      945.84      918.68     42.67 o
 -10  -7  11       71.78      107.12     18.16 o
  -9  -7  11       23.08       19.97     15.43 o
  -8  -7  11       72.36       76.25     19.97 o
  -7  -7  11      285.78      342.47     16.13 o
  -6  -7  11        7.49        5.53      3.54 o
  -5  -7  11      341.67      321.13     10.70 o
  -4  -7  11      324.09      319.29     10.21 o
  -3  -7  11       16.76        9.99      5.14 o
  -2  -7  11      650.70      650.56     13.52 o
  -1  -7  11      114.77       93.11      9.08 o
   0  -7  11       36.71       32.72      3.69 o
   1  -7  11      436.39      411.49     16.95 o
   2  -7  11       18.29       34.50     10.89 o
   3  -7  11        6.54       21.10      7.85 o
   4  -7  11       59.99       73.90     41.30 o
   5  -7  11       22.15       25.95     15.89 o
   6  -7  11       19.69       32.48     15.89 o
   7  -7  11       11.87       27.69     29.96 o
   8  -7  11       61.22       42.88      6.08 o
   9  -7  11       78.24       70.56     11.80 o
 -10  -6  11       12.90        6.35     15.43 o
  -9  -6  11       91.38       81.70     18.16 o
  -8  -6  11       16.46       16.34     14.52 o
  -7  -6  11      108.55      129.34     10.46 o
  -6  -6  11      143.20      141.93      4.27 o
  -5  -6  11      156.46      136.49     11.80 o
  -4  -6  11      686.13      724.93     15.91 o
  -3  -6  11      170.27      166.84     11.35 o
  -2  -6  11      273.80      265.46      8.27 o
  -1  -6  11      782.90      738.46     17.70 o
   0  -6  11      115.87      122.42     17.70 o
   1  -6  11      137.41      158.45     11.35 o
   2  -6  11      101.76       83.07      5.10 o
   3  -6  11      118.39      111.11      4.35 o
   4  -6  11       30.35       38.23     12.26 o
   5  -6  11       19.05       22.40      9.99 o
   6  -6  11      159.99      174.79      7.80 o
   7  -6  11        0.99        8.59      7.83 o
   8  -6  11       70.56       49.12     17.70 o
   9  -6  11      129.93      123.05     40.85 o
 -11  -5  11        5.11       -7.26     17.25 o
 -10  -5  11        0.00        1.82     20.88 o
  -9  -5  11        5.69       42.67     14.52 o
  -8  -5  11       21.41       37.90     60.37 o
  -7  -5  11       30.44       29.73      9.34 o
  -6  -5  11       10.25       20.62     11.35 o
  -5  -5  11       12.23        8.92     14.52 o
  -4  -5  11       23.02        6.70      4.14 o
  -3  -5  11       19.55       34.57     13.62 o
  -2  -5  11        2.28       -2.84      4.78 o
  -1  -5  11       70.52       82.65      4.49 o
   0  -5  11       51.86       58.05      9.99 o
   1  -5  11       17.01       34.22     12.26 o
   2  -5  11      301.13      314.82     11.99 o
   3  -5  11       67.91       66.39      6.81 o
   4  -5  11       25.03       -4.88     10.21 o
   5  -5  11      133.90      147.61      6.50 o
   6  -5  11       11.34       14.78     12.71 o
   7  -5  11       22.83       37.89      6.03 o
   8  -5  11        7.22        5.45      8.26 o
   9  -5  11        3.03       -5.14      8.12 o
 -11  -4  11      172.10      152.51     19.97 o
 -10  -4  11        1.28       -9.08     16.34 o
  -9  -4  11      277.74      273.24     25.42 o
  -8  -4  11       71.61       78.65     31.77 o
  -7  -4  11        0.68       -2.30     13.62 o
  -6  -4  11      789.25      836.86     21.50 o
  -5  -4  11       26.57       16.27      4.06 o
  -4  -4  11       20.34       42.84      5.21 o
  -3  -4  11      856.60      915.66     50.84 o
  -2  -4  11       80.96       89.74      5.43 o
  -1  -4  11       65.53       73.27      5.21 o
   0  -4  11      253.07      237.28     10.89 o
   1  -4  11      208.75      221.91      7.01 o
   2  -4  11       11.88        7.82      9.08 o
   3  -4  11        3.51        9.08      8.17 o
   4  -4  11      127.06      142.85     12.26 o
   5  -4  11        8.77        1.16     10.89 o
   6  -4  11        1.67       19.80      9.08 o
   7  -4  11       28.77       37.46     14.98 o
   8  -4  11       16.89        6.87      7.61 o
   9  -4  11        1.38       -2.07     31.32 o
 -11  -3  11       80.19       98.04     17.25 o
 -10  -3  11      462.63      433.02     28.14 o
  -9  -3  11      427.90      428.48     26.33 o
  -8  -3  11      103.45      124.42     15.41 o
  -7  -3  11      709.56      707.20     22.69 o
  -6  -3  11      405.08      398.81     10.03 o
  -5  -3  11       10.03       21.92      4.67 o
  -4  -3  11      336.51      311.18      8.51 o
  -3  -3  11       52.83       36.67      5.36 o
  -2  -3  11       78.11       67.73      5.67 o
  -1  -3  11       10.60        7.50      5.49 o
   0  -3  11       34.08       32.23      5.49 o
   1  -3  11      212.93      227.95      7.82 o
   2  -3  11      290.11      264.56     11.37 o
   3  -3  11       11.06       13.56      5.02 o
   4  -3  11       30.11       18.20      7.72 o
   5  -3  11      134.08      137.38      8.71 o
   6  -3  11       15.87        6.11     20.43 o
   7  -3  11        0.95        6.96      9.14 o
   8  -3  11       11.79       17.96     15.89 o
   9  -3  11       33.60       23.24      9.66 o
 -12  -2  11       40.26       58.10     19.97 o
 -11  -2  11        0.03       -2.72     20.88 o
 -10  -2  11       35.87        4.54     19.97 o
  -9  -2  11       37.16       74.44     19.06 o
  -8  -2  11        0.23       21.56     12.41 o
  -7  -2  11      431.77      470.98     75.80 o
  -6  -2  11        0.52       -5.40      7.26 o
  -5  -2  11        4.43        2.90      4.53 o
  -4  -2  11     1479.13     1587.46     26.52 o
  -3  -2  11        7.53        5.56      4.99 o
  -2  -2  11        1.49        8.17      6.81 o
  -1  -2  11     1726.41     1972.46     33.80 o
   0  -2  11        7.43        7.99      4.53 o
   1  -2  11       22.87       15.24      6.07 o
   2  -2  11      576.33      610.02     16.47 o
   3  -2  11      140.73      115.17     36.31 o
   4  -2  11       64.61       57.39      9.08 o
   5  -2  11       21.14       22.44      6.54 o
   6  -2  11      150.05      177.55     33.13 o
   7  -2  11       58.59       68.17     10.89 o
   8  -2  11        5.13        0.40     10.69 o
   9  -2  11       66.65      149.83     37.67 o
 -12  -1  11       24.46       13.62     17.25 o
 -11  -1  11        1.33       29.96     16.34 o
 -10  -1  11      104.62      114.38     19.06 o
  -9  -1  11        4.51        9.81     11.50 o
  -8  -1  11        0.28       -2.88     20.43 o
  -7  -1  11      232.86      235.24     12.20 o
  -6  -1  11        0.49       -1.33      4.78 o
  -5  -1  11        6.76       19.59     14.98 o
  -4  -1  11      176.27      173.39      6.72 o
  -3  -1  11       48.65       30.69      5.67 o
  -2  -1  11        0.69        0.20      5.67 o
  -1  -1  11        2.46        0.86      5.36 o
   0  -1  11      455.03      402.89     17.25 o
   1  -1  11       45.78       22.97      9.53 o
   2  -1  11       90.75       79.09     16.79 o
   3  -1  11      625.28      627.25     19.98 o
   4  -1  11       21.36       22.59     12.26 o
   5  -1  11       87.57      102.71     10.44 o
   6  -1  11      246.25      286.27     41.30 o
   7  -1  11        0.08       17.35     19.52 o
   8  -1  11       28.21       60.14     29.05 o
   9  -1  11       40.17       67.85     14.24 o
 -12   0  11        8.81      -11.80     16.34 o
 -11   0  11        0.27       34.50     19.06 o
 -10   0  11        0.73      -24.51     16.34 o
  -9   0  11        0.03       19.64     15.89 o
  -8   0  11       60.37       67.63      6.03 o
  -7   0  11        1.38       20.20     26.78 o
  -6   0  11       71.71       87.72      5.78 o
  -5   0  11      451.36      422.25     20.88 o
  -4   0  11       31.74       31.84      7.26 o
  -3   0  11      236.85      236.11     27.23 o
  -2   0  11      843.93      744.86     21.79 o
  -1   0  11      128.04      102.91      6.41 o
   0   0  11       91.22       86.05     10.89 o
   1   0  11      592.70      561.44     44.03 o
   2   0  11      115.30      106.81     29.05 o
   3   0  11        4.01       11.22      9.21 o
   4   0  11      276.80      347.39     59.91 o
   5   0  11       30.89       21.60     32.68 o
   6   0  11       61.39       41.93      9.74 o
   7   0  11      135.82      136.07     14.52 o
   8   0  11       12.33       15.68     28.14 o
 -12   1  11        1.03      -12.71     15.43 o
 -11   1  11       24.06       63.55     19.97 o
 -10   1  11       10.39        6.17      4.39 o
  -9   1  11        2.64       10.23      6.31 o
  -8   1  11       99.05      123.71     15.89 o
  -7   1  11       13.11       12.71      8.17 o
  -6   1  11       31.51       22.59      8.62 o
  -5   1  11       88.83       95.50      5.43 o
  -4   1  11        0.09       -4.17      7.26 o
  -3   1  11       15.26       14.52      5.78 o
  -2   1  11        2.36       -2.84      4.67 o
  -1   1  11        0.53       -4.24      7.39 o
   0   1  11       39.21       29.49      6.81 o
   1   1  11       78.06       71.76      7.26 o
   2   1  11       21.02       38.68     20.43 o
   3   1  11      103.09       82.17     30.41 o
   4   1  11       10.94       10.89     10.46 o
   5   1  11      102.18      102.43     19.06 o
   6   1  11       68.58       57.48      8.92 o
   7   1  11       40.88       49.92     12.65 o
   8   1  11      223.49      230.83     64.00 o
 -12   2  11       37.39       79.89     18.16 o
 -11   2  11        0.93       24.51     17.25 o
 -10   2  11      217.81      206.60     23.60 o
  -9   2  11       85.28      103.43     17.70 o
  -8   2  11       12.54        6.61     12.26 o
  -7   2  11      517.08      502.62     28.60 o
  -6   2  11       43.77       46.77     10.44 o
  -5   2  11       95.40       92.26      7.26 o
  -4   2  11      643.06      670.58     63.55 o
  -3   2  11       39.29       45.68     13.16 o
  -2   2  11       43.53       39.03      5.49 o
  -1   2  11      344.88      359.12     10.46 o
   0   2  11      198.96      193.94      8.92 o
   1   2  11       14.46       25.05     17.25 o
   2   2  11       81.72       69.65      8.62 o
   3   2  11       55.31       76.78      9.63 o
   4   2  11       59.08       51.99     10.58 o
   5   2  11        1.43       13.34     11.80 o
   6   2  11        6.64       15.69     10.89 o
   7   2  11       34.06       46.31     16.93 o
   8   2  11       15.92        3.97     16.93 o
 -12   3  11        8.47      -24.51     16.34 o
 -11   3  11        5.59        3.34     11.35 o
 -10   3  11        8.66       28.99      8.90 o
  -9   3  11        0.99      -13.88     14.52 o
  -8   3  11        9.89        6.81      7.01 o
  -7   3  11        4.04        5.36      6.97 o
  -6   3  11       96.27       93.47      9.08 o
  -5   3  11        1.04       12.36     16.79 o
  -4   3  11        3.70       11.51      6.07 o
  -3   3  11      536.36      499.75     12.84 o
  -2   3  11       19.50        9.47      6.54 o
  -1   3  11       19.58       15.13      5.67 o
   0   3  11      673.62      663.01     26.78 o
   1   3  11       65.28       55.55      9.53 o
   2   3  11       23.10        4.39      9.99 o
   3   3  11      245.15      250.51     20.43 o
   4   3  11       67.46       65.62     10.69 o
   5   3  11       17.99       33.00      9.93 o
   6   3  11       35.00       38.13     16.34 o
   7   3  11       67.78       81.33     34.04 o
 -12   4  11        0.85       10.68      8.64 o
 -11   4  11        0.06        9.76     32.23 o
 -10   4  11       63.85      111.70     10.69 o
  -9   4  11       23.16       34.28     10.69 o
  -8   4  11       33.36       26.02      9.74 o
  -7   4  11       58.96       57.08     23.60 o
  -6   4  11       97.16       75.91      6.04 o
  -5   4  11      188.83      198.40      8.34 o
  -4   4  11        6.23       -8.67      5.78 o
  -3   4  11        7.78       14.98      7.06 o
  -2   4  11      166.13      158.57     16.34 o
  -1   4  11        1.17        1.82      5.78 o
   0   4  11      146.64      145.99      8.00 o
   1   4  11       34.67       28.82      6.72 o
   2   4  11        3.01        9.08      6.97 o
   3   4  11      427.35      466.46     15.72 o
   4   4  11        0.71      -12.11     10.21 o
   5   4  11       54.50       40.85     10.03 o
   7   4  11        1.86        5.36     13.43 o
 -11   5  11        1.34        0.32     13.16 o
 -10   5  11        1.42       -0.30     34.50 o
  -9   5  11        1.29       -0.34     16.34 o
  -8   5  11       21.37       57.94     15.62 o
  -7   5  11        4.94        9.70      7.12 o
  -6   5  11        4.31       10.25      6.72 o
  -5   5  11       47.12       41.39      6.97 o
  -4   5  11       60.97       59.42      6.72 o
  -3   5  11        3.66        9.08      8.12 o
  -2   5  11        0.44        6.87      6.87 o
  -1   5  11       79.15       76.41     14.52 o
   0   5  11       14.11       13.16     10.44 o
   1   5  11       26.62       30.51      7.36 o
   2   5  11       45.79       63.73     16.34 o
   3   5  11       93.63       85.83     18.16 o
   4   5  11       28.62       21.24      7.55 o
   5   5  11        5.21       15.56     20.43 o
   6   5  11      123.54      137.56     13.15 o
 -11   6  11        4.49        7.49      8.17 o
 -10   6  11      113.36      123.09     39.94 o
  -9   6  11       39.60       56.07      8.92 o
  -8   6  11       20.30       17.70     25.87 o
  -7   6  11       87.86       82.76      9.08 o
  -6   6  11       25.35        4.37      7.26 o
  -5   6  11       21.26       58.14     24.51 o
  -4   6  11       20.56       42.02      8.17 o
  -3   6  11        0.63       -2.63     37.22 o
  -2   6  11        0.27       -4.99      8.99 o
  -1   6  11       11.75       23.28      6.32 o
   0   6  11       10.83       -3.20     16.79 o
   1   6  11       21.01       18.89      6.72 o
   2   6  11       35.55       11.89      7.72 o
   3   6  11        0.42       12.02      8.90 o
   4   6  11       13.93       12.06     16.79 o
   5   6  11        4.05        7.03     10.16 o
 -10   7  11       40.90       35.17     12.71 o
  -9   7  11       76.39       61.89     12.26 o
  -8   7  11      156.49      159.57      8.33 o
  -7   7  11       87.66       87.32     17.70 o
  -6   7  11      295.46      293.33     32.68 o
  -5   7  11      504.39      399.49     26.78 o
  -4   7  11      145.93      121.64     17.25 o
  -3   7  11      790.67      671.76     39.03 o
  -2   7  11      792.81      744.39     49.93 o
  -1   7  11      169.73      133.45      8.51 o
   0   7  11     1062.36      859.25     45.39 o
   1   7  11      409.74      390.71     27.69 o
   2   7  11      110.57       93.16      9.16 o
   3   7  11      879.50      772.25     71.72 o
   4   7  11       40.12       39.04     14.98 o
   5   7  11       78.57       59.86     10.89 o
 -10   8  11        0.73       19.29      9.53 o
  -9   8  11       28.45       38.99     15.89 o
  -8   8  11       37.25       45.42     14.52 o
  -7   8  11        0.08        0.62     12.59 o
  -6   8  11       40.11       54.66     54.47 o
  -5   8  11       91.50       39.61     28.14 o
  -4   8  11       18.04        7.53     18.16 o
  -3   8  11       28.81       75.35     26.33 o
  -2   8  11      263.64      218.78     23.60 o
  -1   8  11       61.70       58.70     12.26 o
   0   8  11        5.94       -5.85      7.45 o
   1   8  11      529.18      459.76     24.51 o
   2   8  11       59.06       71.30     14.98 o
   3   8  11        1.64       10.67     17.70 o
   4   8  11      573.09      661.78     49.02 o
  -9   9  11       14.99       -9.08     16.34 o
  -8   9  11        6.47       16.34     24.51 o
  -7   9  11        2.46       -8.61      9.82 o
  -6   9  11        8.90      -11.26     10.01 o
  -5   9  11        1.75       -3.99     12.26 o
  -4   9  11       14.16       14.81      9.66 o
  -3   9  11        0.64       -2.78      7.56 o
  -2   9  11        0.64       16.69     20.88 o
  -1   9  11       29.76       30.56      9.08 o
   0   9  11        0.45       19.06      8.17 o
   1   9  11        1.72        6.35     21.79 o
   2   9  11        7.43      -29.96     19.97 o
   3   9  11        2.52       70.81     29.05 o
  -8  10  11       62.07       83.52     28.14 o
  -7  10  11        0.01        5.99     15.11 o
  -6  10  11        3.03       23.64     12.82 o
  -5  10  11       10.53       17.64     49.93 o
  -4  10  11        0.32       -2.15     29.05 o
  -3  10  11       23.78       11.05     13.62 o
  -2  10  11        9.20        2.78     24.51 o
  -1  10  11       13.79       25.42     18.16 o
   0  10  11        9.53       -3.63     20.88 o
   1  10  11       25.14       39.03     20.88 o
  -6  11  11       41.46       99.86     32.68 o
  -5  11  11      248.74      285.95     39.03 o
  -4  11  11       24.12      -12.71     21.79 o
  -3  11  11       19.12       54.47     23.60 o
  -2  11  11      151.57      118.92     33.59 o
  -1  11  11        0.54      -31.32     20.88 o
   1 -15  12        0.00        8.17      9.08 o
  -3 -14  12       64.24       59.01      6.35 o
  -2 -14  12       52.93       35.40      6.35 o
  -1 -14  12        7.85        7.26      7.26 o
   0 -14  12        6.52       15.43      6.35 o
   1 -14  12        0.90        3.63      9.99 o
   2 -14  12        5.37      -19.97     14.52 o
   3 -14  12        4.50        2.72     16.34 o
   4 -14  12      100.32      197.90     18.16 o
  -5 -13  12       64.25       74.44      7.26 o
  -4 -13  12       46.42       44.48      7.26 o
  -3 -13  12      110.87       99.86      7.26 o
  -2 -13  12        4.36        8.17      6.35 o
  -1 -13  12       47.25       47.21      6.35 o
   0 -13  12       17.02       14.52      4.54 o
   1 -13  12        2.35       23.60      7.26 o
   2 -13  12       28.69       42.67     11.80 o
   3 -13  12       49.91       61.73     12.71 o
   4 -13  12        1.80      -14.52     13.62 o
   5 -13  12       30.46        7.26     13.62 o
  -6 -12  12        0.00        7.26     10.89 o
  -5 -12  12       60.83       54.47      6.35 o
  -4 -12  12       62.78       53.56      7.26 o
  -3 -12  12        1.69        9.08      6.35 o
  -2 -12  12        9.85        8.17      5.45 o
  -1 -12  12        4.52        4.54      5.45 o
   0 -12  12       13.99       19.06      3.63 o
   1 -12  12        4.36       -6.81      4.54 o
   2 -12  12        6.61        3.63     13.62 o
   3 -12  12       88.66      109.84     15.43 o
   4 -12  12       12.86       15.43     16.34 o
   5 -12  12        6.13        8.17     13.62 o
   6 -12  12      105.48       86.24     18.16 o
  -7 -11  12       21.39       40.85     13.62 o
  -6 -11  12      987.13      955.90     25.42 o
  -5 -11  12      922.43      905.07     23.60 o
  -4 -11  12        3.34        0.91      5.45 o
  -3 -11  12      515.51      541.04     15.43 o
  -2 -11  12      393.03      362.21     11.80 o
  -1 -11  12        0.84        7.26      4.54 o
   0 -11  12       90.50       73.53      5.45 o
   1 -11  12        0.21       -1.82      4.54 o
   2 -11  12       29.96       32.65     10.21 o
   3 -11  12       11.07       29.35     13.62 o
   4 -11  12      110.87      137.98     15.43 o
   5 -11  12       67.88       68.08     17.25 o
   6 -11  12        4.98        0.00     17.25 o
   7 -11  12       79.01       29.05     23.60 o
  -8 -10  12      302.58      256.90     21.79 o
  -7 -10  12      425.20      436.65     23.60 o
  -6 -10  12        2.63       -3.63      7.26 o
  -5 -10  12     1773.25     1919.98     39.94 o
  -4 -10  12     1572.81     1614.05     34.50 o
  -3 -10  12       58.84       67.18      8.17 o
  -2 -10  12     5025.43     5395.90     95.32 o
  -1 -10  12     2550.52     2627.14     49.93 o
   0 -10  12      411.45      425.75     11.80 o
   1 -10  12     5630.06     5873.40    147.97 o
   2 -10  12     1484.71     1490.85     39.12 o
   3 -10  12      728.39      773.49     24.64 o
   4 -10  12     2467.67     2649.84     77.16 o
   5 -10  12      137.94      148.88     19.06 o
   6 -10  12      497.57      541.95     31.77 o
   7 -10  12      479.34      448.45     28.14 o
  -9  -9  12      512.11      438.46     25.42 o
  -8  -9  12      477.87      451.17     29.05 o
  -7  -9  12     1849.02     1984.43     45.39 o
  -6  -9  12      355.10      384.90     14.52 o
  -5  -9  12      425.83      433.02     16.34 o
  -4  -9  12     3235.85     3464.13     65.36 o
  -3  -9  12       96.18      110.75      9.08 o
  -2  -9  12      340.73      343.14     11.80 o
  -1  -9  12     2102.11     2235.89     42.67 o
   0  -9  12       20.19       19.97      4.54 o
   1  -9  12      354.36      379.01     18.47 o
   2  -9  12      266.78      272.29     14.99 o
   3  -9  12       70.91       93.14     26.33 o
   4  -9  12      338.55      362.11     44.48 o
   5  -9  12       44.03        0.91     18.16 o
   6  -9  12      216.41      143.43     19.97 o
   7  -9  12      200.91      243.29     25.42 o
   8  -9  12      124.70      148.88     20.88 o
  -9  -8  12      616.96      582.80     30.86 o
  -8  -8  12       41.43       36.31     16.34 o
  -7  -8  12     1756.56     1912.22     60.37 o
  -6  -8  12     2412.24     2574.78     44.35 o
  -5  -8  12       16.44       12.93      7.72 o
  -4  -8  12     1008.63     1025.80     28.14 o
  -3  -8  12     5589.86     5932.41    118.01 o
  -2  -8  12        0.40        3.63      6.35 o
  -1  -8  12      108.64      184.28      9.08 o
   0  -8  12     6378.78     6571.49    131.63 o
   1  -8  12        2.11       18.31     48.11 o
   2  -8  12       28.62       90.15     11.22 o
   3  -8  12     3304.87     3439.79    102.58 o
   4  -8  12        5.69       20.67     11.92 o
   5  -8  12       42.41       87.15     19.97 o
   6  -8  12      962.39      981.32     39.94 o
   7  -8  12        3.80        4.81      9.08 o
   8  -8  12        2.67       29.05     25.42 o
 -10  -7  12       15.50       -9.08     17.25 o
  -9  -7  12       44.88       51.74     19.06 o
  -8  -7  12       20.45       30.86     16.34 o
  -7  -7  12       31.43       36.23     10.46 o
  -6  -7  12      157.24      144.02      9.53 o
  -5  -7  12       15.86       32.49      4.67 o
  -4  -7  12       39.23       36.96      6.07 o
  -3  -7  12      118.97       95.40      5.78 o
  -2  -7  12        0.35       -6.22      4.36 o
  -1  -7  12        4.83        5.33      9.53 o
   0  -7  12        1.03       -1.96      5.49 o
   1  -7  12       18.72       13.46     20.43 o
   2  -7  12       12.81       10.21     23.60 o
   3  -7  12      130.74      149.91     17.25 o
   4  -7  12       73.31       37.47     13.43 o
   5  -7  12       41.94       45.55      3.57 o
   6  -7  12      138.42      141.71      9.50 o
   7  -7  12       81.84      107.12     13.16 o
   8  -7  12       30.99       56.20      8.43 o
 -10  -6  12       14.50       39.94     19.97 o
  -9  -6  12        1.45       -9.99     17.25 o
  -8  -6  12        2.77        9.08     15.43 o
  -7  -6  12       58.17       80.06     11.35 o
  -6  -6  12        7.30        7.00      3.37 o
  -5  -6  12        0.58       12.10      6.35 o
  -4  -6  12       24.29       31.89      6.35 o
  -3  -6  12        0.11        5.84      5.02 o
  -2  -6  12        0.26       -0.45      3.85 o
  -1  -6  12        0.20       -5.78      3.85 o
   0  -6  12        5.72        5.99      4.09 o
   1  -6  12        0.87       -7.35     20.88 o
   2  -6  12        0.68        2.01      7.26 o
   3  -6  12        2.22        9.99      5.45 o
   4  -6  12        2.71        9.79     14.98 o
   5  -6  12       18.40       21.37     18.16 o
   6  -6  12        0.73        3.43      7.26 o
   7  -6  12        9.60       21.09      5.19 o
   8  -6  12       22.36       15.65     15.89 o
 -11  -5  12      112.21      110.75     18.16 o
 -10  -5  12       43.19       50.84     15.43 o
  -9  -5  12        5.97        7.26     16.34 o
  -8  -5  12      271.72      291.14     29.96 o
  -7  -5  12       49.58       23.68     14.98 o
  -6  -5  12       62.02       47.50      2.64 o
  -5  -5  12      436.00      432.51     10.57 o
  -4  -5  12      497.92      544.91     12.76 o
  -3  -5  12      579.37      633.37     12.87 o
  -2  -5  12      352.66      347.26     14.98 o
  -1  -5  12      708.50      767.40     12.87 o
   0  -5  12      954.53     1038.73     42.21 o
   1  -5  12       81.88       87.98      6.35 o
   2  -5  12      252.81      263.23     11.08 o
   3  -5  12      391.09      430.92     11.55 o
   4  -5  12        0.76       -2.09      9.53 o
   5  -5  12       41.54       50.93     30.41 o
   6  -5  12       32.23       26.64      7.05 o
   7  -5  12        7.54        9.08      8.17 o
   8  -5  12       11.70      -10.75     26.33 o
   9  -5  12        1.07       -6.68      8.20 o
 -11  -4  12       24.63        5.45     19.06 o
 -10  -4  12       11.13        9.99     15.43 o
  -9  -4  12      108.79       92.59     19.06 o
  -8  -4  12       37.56       40.43     18.61 o
  -7  -4  12        1.60       22.59     27.23 o
  -6  -4  12      600.33      604.32     47.66 o
  -5  -4  12       93.75       85.38      5.49 o
  -4  -4  12       30.71       26.82      5.87 o
  -3  -4  12     1065.36     1043.60     18.28 o
  -2  -4  12      302.78      268.68     21.79 o
  -1  -4  12      132.76      131.50     16.79 o
   0  -4  12      637.16      559.93     19.06 o
   1  -4  12      471.08      457.87     10.03 o
   2  -4  12       65.20       59.33      4.13 o
   3  -4  12       95.14       86.37      5.76 o
   4  -4  12      228.90      225.66     27.69 o
   5  -4  12        3.91       -8.17      5.45 o
   6  -4  12        0.93       10.75      7.03 o
   7  -4  12       45.63       52.36      8.47 o
   8  -4  12        0.02      -13.80     21.33 o
   9  -4  12        3.87       47.51     10.57 o
 -11  -3  12       60.91      119.83     19.06 o
 -10  -3  12       14.09        7.26     16.34 o
  -9  -3  12       18.67        7.26     13.62 o
  -8  -3  12      175.23      214.20     16.36 o
  -7  -3  12       33.76       38.67      8.51 o
  -6  -3  12       54.02       64.85      5.59 o
  -5  -3  12      462.74      495.08     11.92 o
  -4  -3  12        1.90        7.56      4.87 o
  -3  -3  12        1.21       -4.48      7.72 o
  -2  -3  12      735.90      754.20     15.64 o
  -1  -3  12      110.11       97.97      9.08 o
   0  -3  12      132.03      136.91     36.77 o
   1  -3  12      597.10      589.01     12.41 o
   2  -3  12      325.22      313.13     33.13 o
   3  -3  12      282.49      268.87     10.46 o
   4  -3  12      194.89      197.35     10.89 o
   5  -3  12      217.49      201.34     15.43 o
   6  -3  12      167.41      196.37     48.11 o
   7  -3  12       32.07       46.55     10.27 o
   8  -3  12       74.37       96.31     10.23 o
 -11  -2  12      129.39      135.26     19.06 o
 -10  -2  12       11.19      -24.51     16.34 o
  -9  -2  12       19.31       10.89     17.25 o
  -8  -2  12      143.14      134.03     16.34 o
  -7  -2  12      268.12      295.00     14.60 o
  -6  -2  12       26.25       28.65     11.80 o
  -5  -2  12       66.99       98.63     18.16 o
  -4  -2  12     1097.09     1103.70     19.98 o
  -3  -2  12        8.11        8.06      5.02 o
  -2  -2  12        2.14       10.59      5.67 o
  -1  -2  12     1368.61     1274.12     57.64 o
   0  -2  12        7.60       14.21      9.08 o
   1  -2  12      104.26       96.16      8.17 o
   2  -2  12      592.16      654.66     25.42 o
   3  -2  12       38.95       22.86     12.71 o
   4  -2  12      137.82      131.96     15.89 o
   5  -2  12       54.64       45.21      9.99 o
   6  -2  12       52.09       31.44     12.61 o
   7  -2  12       56.96       65.55      9.29 o
   8  -2  12        0.08       -5.28     22.69 o
 -12  -1  12       25.64       13.62     18.16 o
 -11  -1  12        4.06       -4.54     20.88 o
 -10  -1  12       24.89       54.47     16.34 o
  -9  -1  12       70.43       69.90     17.25 o
  -8  -1  12       49.55       29.05     10.91 o
  -7  -1  12       72.52       64.68      8.62 o
  -6  -1  12       94.89      125.24      7.01 o
  -5  -1  12       62.41       46.86      5.14 o
  -4  -1  12       31.90       29.58      6.81 o
  -3  -1  12       69.15       85.23      6.81 o
  -2  -1  12        0.26        1.21      4.87 o
  -1  -1  12       18.45       16.04     11.80 o
   0  -1  12       81.36       91.37     17.70 o
   1  -1  12       48.77       36.02      7.70 o
   2  -1  12       63.08       67.29     23.15 o
   3  -1  12       67.82       72.15     10.58 o
   4  -1  12       10.40        4.74      8.51 o
   5  -1  12        3.92       -1.43      8.17 o
   6  -1  12       91.00       94.16     30.41 o
   7  -1  12       23.60        6.35     35.40 o
   8  -1  12       66.17       94.10     29.05 o
 -12   0  12       88.13       72.62     19.97 o
 -11   0  12        0.03      -12.71     17.25 o
 -10   0  12        2.68      -20.88     20.88 o
  -9   0  12       88.73       63.55     17.25 o
  -8   0  12       26.19       28.42      6.50 o
  -7   0  12       32.25       26.09      9.53 o
  -6   0  12       81.68       58.22      5.43 o
  -5   0  12      233.29      225.22      7.70 o
  -4   0  12       87.93      102.01     11.35 o
  -3   0  12       59.48       72.81      6.32 o
  -2   0  12      287.76      287.87     22.24 o
  -1   0  12        2.84       10.10      8.17 o
   0   0  12       29.69       12.30     14.07 o
   1   0  12       12.04        8.83      7.72 o
   2   0  12      113.90       91.92     10.86 o
   3   0  12        3.88       10.02     20.88 o
   4   0  12       59.67       20.88     10.89 o
   5   0  12      330.20      320.80     14.95 o
   6   0  12        5.00       30.09     10.89 o
   7   0  12      132.31      207.21     16.65 o
   8   0  12      359.54      377.99     19.38 o
 -12   1  12        0.86      -27.23     18.16 o
 -11   1  12       22.62       23.60     19.97 o
 -10   1  12        6.54       10.99      6.00 o
  -9   1  12        0.13       34.99     49.02 o
  -8   1  12      103.03       88.92      8.62 o
  -7   1  12        2.45       -6.72      5.45 o
  -6   1  12        0.01       -2.18      4.53 o
  -5   1  12      123.02      123.56     12.71 o
  -4   1  12        0.03       -4.75      5.43 o
  -3   1  12        1.35       -5.45      6.35 o
  -2   1  12        8.69       14.00      5.49 o
  -1   1  12       23.60       24.51      5.21 o
   0   1  12        8.86        1.67      6.07 o
   1   1  12       55.47       51.49      8.34 o
   2   1  12      231.83      236.53     11.35 o
   3   1  12       15.35      -14.30     15.43 o
   4   1  12       87.90       43.69     15.64 o
   5   1  12      480.35      596.57     27.69 o
   6   1  12       36.45       38.15     30.41 o
   7   1  12       17.59        5.61     17.43 o
   8   1  12      382.21      475.25     44.48 o
 -12   2  12        8.22       55.38     17.25 o
 -11   2  12       19.44       41.91     33.59 o
 -10   2  12       34.04       38.16     19.97 o
  -9   2  12        2.73        5.64     22.24 o
  -8   2  12       41.94       37.22      7.39 o
  -7   2  12       30.79       44.73      6.35 o
  -6   2  12       31.07       67.91     20.43 o
  -5   2  12       13.69        4.63      6.81 o
  -4   2  12        6.63       16.99      7.72 o
  -3   2  12        0.00        5.66      6.72 o
  -2   2  12        8.05      -10.12      8.62 o
  -1   2  12       65.27       82.97     13.62 o
   0   2  12      228.33      189.54     10.58 o
   1   2  12       22.08       28.66     12.26 o
   2   2  12      330.06      335.64     16.79 o
   3   2  12      516.08      511.64     44.48 o
   4   2  12        0.06      -20.60     13.73 o
   5   2  12      384.52      440.20     62.64 o
   6   2  12      358.84      349.58     18.62 o
   7   2  12       16.67       23.89     27.69 o
 -11   3  12       42.95       37.08      9.50 o
 -10   3  12        0.11       -9.80      8.17 o
  -9   3  12       40.41       40.80     13.62 o
  -8   3  12       58.64       74.02     10.86 o
  -7   3  12        2.88        0.96      5.43 o
  -6   3  12      544.43      538.69     49.93 o
  -5   3  12        0.10       -4.54      5.78 o
  -4   3  12       50.92       48.19     10.89 o
  -3   3  12     1436.13     1325.56     25.94 o
  -2   3  12      169.79      149.97      7.01 o
  -1   3  12      137.19      106.63      7.39 o
   0   3  12     1084.56     1052.20     24.37 o
   1   3  12      177.00      194.14     25.42 o
   2   3  12      200.53      235.69     24.96 o
   3   3  12      119.95       93.44     29.50 o
   4   3  12        3.09        5.84     10.03 o
   5   3  12      230.69      258.07     30.41 o
   6   3  12      112.91      116.80     13.63 o
   7   3  12       56.54       82.37     33.13 o
 -11   4  12        1.98       61.21     65.36 o
 -10   4  12       72.68      103.27     20.88 o
  -9   4  12       24.59       30.40     13.62 o
  -8   4  12      114.06      131.00     19.97 o
  -7   4  12       93.92       80.26      7.36 o
  -6   4  12        7.89       -2.86      6.32 o
  -5   4  12      850.29      896.44     30.86 o
  -4   4  12       11.59       17.20      6.32 o
  -3   4  12        2.05       14.45      7.39 o
  -2   4  12     1048.25     1016.05     23.09 o
  -1   4  12       59.56       71.57      6.97 o
   0   4  12        0.06        4.99      7.70 o
   1   4  12      218.60      201.27     10.21 o
   2   4  12      123.84      123.64     25.42 o
   3   4  12        4.74       12.10      8.51 o
   4   4  12        0.48        4.88     10.03 o
   5   4  12       99.49      125.03     14.08 o
   6   4  12       26.78       23.84     11.80 o
 -11   5  12       31.60       28.58     16.34 o
 -10   5  12      246.33      266.92     19.02 o
  -9   5  12       25.99       74.96     39.94 o
  -8   5  12       80.03      125.70     17.70 o
  -7   5  12      472.19      442.49     25.87 o
  -6   5  12        7.97        2.01      7.20 o
  -5   5  12      105.38       90.56      8.00 o
  -4   5  12      699.39      660.53     65.81 o
  -3   5  12        9.32        9.53     11.35 o
  -2   5  12        7.19        5.99      7.51 o
  -1   5  12      336.64      298.09     12.92 o
   0   5  12       33.98       15.10     19.52 o
   1   5  12       10.82        5.45      6.42 o
   2   5  12        5.94       16.34      9.08 o
   3   5  12       61.37       58.08     25.42 o
   4   5  12        1.04       -6.35      8.99 o
   5   5  12        3.72       18.84     12.72 o
   6   5  12       58.65       61.50     14.13 o
 -11   6  12       50.58       59.35     14.59 o
 -10   6  12       13.70       13.16     14.98 o
  -9   6  12      189.14      178.90     12.92 o
  -8   6  12       96.54       87.10     10.86 o
  -7   6  12       41.90       47.07     26.78 o
  -6   6  12      588.14      571.51     28.14 o
  -5   6  12       99.10      105.56     26.33 o
  -4   6  12       82.32       52.42     19.52 o
  -2   6  12      100.33      122.55     20.88 o
  -1   6  12      186.74      148.12     10.44 o
   0   6  12      555.22      487.92     17.25 o
   1   6  12      220.92      195.68     11.55 o
   2   6  12      192.07      175.40     34.50 o
   3   6  12      203.56      188.26     12.26 o
   4   6  12      265.50      252.37     13.79 o
   5   6  12       99.45      132.57     14.02 o
 -10   7  12       13.02       54.94     10.72 o
  -9   7  12        5.41        1.40     15.89 o
  -8   7  12      253.09      283.17     12.91 o
  -7   7  12       17.83       27.81     12.26 o
  -6   7  12       50.45       60.60     11.35 o
  -5   7  12      160.33      148.88     23.60 o
  -4   7  12        2.94      -25.87     17.25 o
  -3   7  12       41.16       68.93     10.01 o
  -2   7  12       17.15        1.82     19.97 o
  -1   7  12       16.75       10.37      6.54 o
   0   7  12        0.04        3.04     14.98 o
   1   7  12        5.98        5.59     13.62 o
   2   7  12       59.17       66.91      8.05 o
   3   7  12       32.84       16.21      7.94 o
   4   7  12        1.45       16.95     22.24 o
  -9   8  12      226.63      231.33     27.69 o
  -8   8  12      202.50      159.76     15.43 o
  -7   8  12      235.12      193.77     53.11 o
  -6   8  12      251.30      237.64     26.33 o
  -5   8  12      607.70      456.38     86.69 o
  -4   8  12      391.91      281.84     18.16 o
  -3   8  12      103.81       56.28     21.79 o
  -2   8  12      863.91      684.83     32.23 o
  -1   8  12      309.46      228.84     23.15 o
   0   8  12       13.54        7.26     12.71 o
   1   8  12      609.33      462.99     20.43 o
   2   8  12      137.81      110.47     11.80 o
   3   8  12        0.00        4.54     19.97 o
  -9   9  12       26.80       29.96     15.43 o
  -8   9  12       10.57       72.62     27.23 o
  -7   9  12        0.01        8.92     19.52 o
  -6   9  12       17.59       18.42     10.16 o
  -5   9  12        6.64        4.33     10.89 o
  -4   9  12       37.12       71.57     51.29 o
  -3   9  12        4.27        0.18      9.99 o
  -2   9  12        5.17        9.92      6.00 o
  -1   9  12      175.11      167.85     38.13 o
   0   9  12        7.85       11.58     22.69 o
   1   9  12        0.78       12.71     25.42 o
   2   9  12      227.89      193.36     35.40 o
  -7  10  12       37.17       39.78     28.14 o
  -6  10  12      175.50      205.69     20.43 o
  -5  10  12        2.73       12.92     11.55 o
  -4  10  12        0.20       38.13     22.69 o
  -3  10  12      170.74      201.86     19.97 o
  -2  10  12       12.37        6.81     13.62 o
  -1  10  12        2.31       10.89     28.14 o
   0  10  12       86.44      141.62     31.77 o
  -5  11  12      503.80      810.66     59.91 o
  -4  11  12       18.24      -43.57     29.96 o
  -3  11  12        1.99      -19.06     30.86 o
  -2 -14  13        0.41       -9.99      7.26 o
  -1 -14  13        1.62       15.43      8.17 o
   0 -14  13        7.62      -10.89     10.89 o
   1 -14  13       28.87        8.17     14.52 o
   2 -14  13        4.55       31.77     16.34 o
   3 -14  13       13.31       18.16     10.89 o
  -4 -13  13      130.92      127.09      9.08 o
  -3 -13  13        6.50       17.25      6.35 o
  -2 -13  13        6.67       -3.63      5.45 o
  -1 -13  13      215.71      199.71      9.08 o
   0 -13  13        0.07        3.63      6.35 o
   1 -13  13        0.01        5.45     10.89 o
   2 -13  13       96.76       89.87     14.52 o
   3 -13  13        9.44        9.99     16.34 o
   4 -13  13       10.09        4.54     11.80 o
   5 -13  13       10.30       -4.54     11.80 o
  -6 -12  13       30.50       35.40     13.62 o
  -5 -12  13        2.82       -4.54      5.45 o
  -4 -12  13      229.56      232.39     10.89 o
  -3 -12  13        4.73        6.35      6.35 o
  -2 -12  13        2.52        9.99      6.35 o
  -1 -12  13       23.05       20.88      4.54 o
   0 -12  13        0.29       -4.54      7.26 o
   1 -12  13       11.86       11.80      4.54 o
   2 -12  13       57.15       30.86     11.80 o
   3 -12  13        2.70      -23.15     15.43 o
   4 -12  13      163.87      176.11     15.43 o
   5 -12  13      109.63      112.57     16.34 o
   6 -12  13        0.11       10.89     15.43 o
  -7 -11  13        3.61        7.26      9.99 o
  -6 -11  13      422.24      467.51     16.34 o
  -5 -11  13       29.39       23.60      6.35 o
  -4 -11  13      102.20       86.24      7.26 o
  -3 -11  13      386.97      392.17     11.80 o
  -2 -11  13      185.58      177.93      9.08 o
  -1 -11  13      127.47      118.92      7.26 o
   0 -11  13      245.97      221.50     10.89 o
   1 -11  13      683.42      694.46     28.14 o
   2 -11  13       12.14       44.48     14.52 o
   3 -11  13      119.04      145.25     19.97 o
   4 -11  13      803.90      861.49     35.40 o
   5 -11  13       15.60       12.71     19.06 o
   6 -11  13       48.27       61.73     21.79 o
  -8 -10  13      597.27      575.54     29.96 o
  -7 -10  13     2307.64     2461.93     74.44 o
  -6 -10  13      134.26       86.24      9.08 o
  -5 -10  13     1059.71     1092.98     25.42 o
  -4 -10  13     1579.98     1634.02     35.40 o
  -3 -10  13      166.99      141.62      9.08 o
  -2 -10  13      788.47      839.71     20.88 o
  -1 -10  13      340.45      323.17     11.80 o
   0 -10  13      114.28       98.04      7.26 o
   1 -10  13      230.17      137.08     16.34 o
   2 -10  13        0.80      -13.44     28.60 o
   3 -10  13       53.57       62.64     13.62 o
   4 -10  13       38.26       60.82     16.34 o
   5 -10  13       35.69       55.38     20.88 o
   6 -10  13       20.43       28.14     17.25 o
   7 -10  13       13.57      -36.77     24.51 o
  -8  -9  13      384.74      354.95     26.33 o
  -7  -9  13      401.97      413.95     24.51 o
  -6  -9  13     1611.77     1640.38     35.40 o
  -5  -9  13      367.92      378.55     13.62 o
  -4  -9  13     1625.82     1760.20     42.67 o
  -3  -9  13     1385.12     1443.39     35.40 o
  -2  -9  13      204.42      199.71      9.08 o
  -1  -9  13     2533.03     2608.08     49.02 o
   0  -9  13      370.09      399.43     13.62 o
   1  -9  13      124.78      110.38     11.76 o
   2  -9  13     1443.13     1455.64     37.70 o
   3  -9  13        1.85      -12.18     11.50 o
   4  -9  13       91.05      114.38     21.79 o
   5  -9  13      259.63      241.47     19.97 o
   6  -9  13       37.13        2.72     19.06 o
   7  -9  13       66.63      128.91     21.79 o
  -9  -8  13       74.36       54.47     16.34 o
  -8  -8  13        1.73       16.34     18.16 o
  -7  -8  13       14.94       15.29     10.21 o
  -6  -8  13        3.86        4.90      4.40 o
  -5  -8  13       22.90       28.77     29.05 o
  -4  -8  13       12.60       17.91      9.16 o
  -3  -8  13      118.62      113.70      7.70 o
  -2  -8  13       28.44       33.06      8.62 o
  -1  -8  13        2.53        2.27      3.85 o
   0  -8  13      322.34      334.07     21.79 o
   1  -8  13       10.87       17.00     27.69 o
   2  -8  13       60.61       56.32     10.89 o
   3  -8  13      195.20      232.15     42.67 o
   4  -8  13        0.04      -19.06     15.43 o
   5  -8  13      116.80       94.41     23.60 o
   6  -8  13       34.16      -19.06     18.16 o
   7  -8  13        3.22        4.71     23.15 o
   8  -8  13       45.14       41.76     20.88 o
 -10  -7  13       65.79       42.67     17.25 o
  -9  -7  13       59.25       22.69     14.52 o
  -8  -7  13       25.56       44.48     16.34 o
  -7  -7  13       75.49       75.73     10.89 o
  -6  -7  13       29.30       20.63      3.47 o
  -5  -7  13        2.60        5.49      5.49 o
  -4  -7  13       30.07       43.70      7.70 o
  -3  -7  13        2.17        3.74      5.21 o
  -2  -7  13        5.94        1.39      4.78 o
  -1  -7  13        0.15        0.58      3.63 o
   0  -7  13        1.85        0.91      5.45 o
   1  -7  13       27.42       27.13     18.61 o
   2  -7  13        8.61       15.21      4.54 o
   3  -7  13        7.78       -2.45     13.79 o
   4  -7  13        8.18       22.13      4.99 o
   5  -7  13        7.69       10.34      3.59 o
   6  -7  13       12.79        4.54     15.89 o
   7  -7  13        5.00       12.71      7.75 o
   8  -7  13        4.75       -0.03      9.21 o
 -10  -6  13       22.58       14.52     15.43 o
  -9  -6  13       16.73       68.08     19.97 o
  -8  -6  13       11.95       -4.54     19.06 o
  -7  -6  13       86.58       94.49     12.20 o
  -6  -6  13       43.46       36.96     10.89 o
  -5  -6  13        3.81       -4.31      4.67 o
  -4  -6  13      112.81      106.57      6.07 o
  -3  -6  13       15.64       17.65      7.72 o
  -2  -6  13        1.43       -3.63      4.54 o
  -1  -6  13       60.81       47.14      7.72 o
   0  -6  13       13.32        8.74      3.51 o
   1  -6  13        8.54       12.35      6.04 o
   2  -6  13       16.78       16.81      5.14 o
   3  -6  13       43.98       30.42      5.82 o
   4  -6  13       13.04       33.46      5.17 o
   5  -6  13        3.75       11.50     14.07 o
   6  -6  13       19.67       19.09      8.33 o
   7  -6  13       11.99       27.57     23.15 o
   8  -6  13        7.94       15.72     13.16 o
 -10  -5  13       10.40       39.94     17.25 o
  -9  -5  13       28.12       29.05     17.25 o
  -8  -5  13        4.06       12.52     22.24 o
  -7  -5  13       13.57       23.16      7.55 o
  -6  -5  13        2.69        6.96      4.06 o
  -5  -5  13       21.39       14.03      5.59 o
  -4  -5  13       32.84       22.34      5.02 o
  -3  -5  13       32.07       23.65      5.45 o
  -2  -5  13       14.70        9.83      4.54 o
  -1  -5  13       28.00       28.88      5.02 o
   0  -5  13       92.13       84.51      7.72 o
   1  -5  13        4.59       10.76      7.72 o
   2  -5  13       10.94       19.38      6.81 o
   3  -5  13       99.09       87.55     23.60 o
   4  -5  13       26.29       36.08     11.92 o
   5  -5  13        0.58        8.31     15.43 o
   6  -5  13      118.84      120.73     22.24 o
   7  -5  13       29.91       46.26      9.53 o
   8  -5  13        3.56       12.71     17.70 o
 -11  -4  13       53.99      137.08     21.79 o
 -10  -4  13        1.41       -7.26     18.16 o
  -9  -4  13       41.39       25.42     14.52 o
  -8  -4  13       32.26       24.56     12.65 o
  -7  -4  13       12.39       15.99      9.57 o
  -6  -4  13      192.48      208.38     12.26 o
  -5  -4  13        0.37        2.85      4.36 o
  -4  -4  13       40.59       28.01      4.36 o
  -3  -4  13      274.76      279.84     25.42 o
  -2  -4  13      101.23      134.65      7.36 o
  -1  -4  13       28.31       28.71      6.35 o
   0  -4  13      116.41      105.36      5.36 o
   1  -4  13      227.24      236.48     12.26 o
   2  -4  13        1.53       -0.91      3.37 o
   3  -4  13       12.74        7.14      3.41 o
   4  -4  13      140.82      117.94      9.08 o
   5  -4  13        4.11        0.71     34.04 o
   6  -4  13        1.15       -8.96     18.61 o
   7  -4  13       37.01       46.51      8.12 o
   8  -4  13        3.82      -10.59     10.44 o
 -11  -3  13       12.27       21.79     18.16 o
 -10  -3  13       46.77       90.78     19.97 o
  -9  -3  13        1.06       13.62     19.97 o
  -8  -3  13       10.45      -14.59     27.69 o
  -7  -3  13       98.56      101.86     12.15 o
  -6  -3  13        2.74        1.27      4.53 o
  -5  -3  13      124.98      106.87     12.26 o
  -4  -3  13       28.47       19.61      6.35 o
  -3  -3  13       12.25       14.15      5.43 o
  -2  -3  13      109.70      101.24      6.72 o
  -1  -3  13       45.15       40.51      5.49 o
   0  -3  13        0.83       11.50      4.87 o
   1  -3  13       22.74       31.18     15.89 o
   2  -3  13      185.58      188.77      8.05 o
   3  -3  13       18.97       12.45     10.89 o
   4  -3  13        2.38       -3.94      7.45 o
   5  -3  13       52.88       49.99     10.93 o
   6  -3  13       68.93       83.33     26.33 o
   7  -3  13        2.89       12.23     17.70 o
   8  -3  13        5.27       26.42     22.69 o
 -11  -2  13       25.63        3.63     18.16 o
 -10  -2  13       96.49      155.23     19.06 o
  -9  -2  13        1.42       10.89     15.43 o
  -8  -2  13       16.90        8.17      9.63 o
  -7  -2  13      367.28      365.28     10.57 o
  -6  -2  13        0.00       -1.43     14.98 o
  -5  -2  13        0.68        2.12     16.79 o
  -4  -2  13     1060.10     1038.67     18.96 o
  -3  -2  13        8.62        2.13      7.72 o
  -2  -2  13       27.41       35.85      6.32 o
  -1  -2  13     1158.43     1164.57     22.64 o
   0  -2  13       33.67       25.42      6.04 o
   1  -2  13        0.94        5.11      5.02 o
   2  -2  13      498.11      525.83     35.40 o
   3  -2  13       14.41       17.11     25.87 o
   4  -2  13       27.96       27.40     36.31 o
   5  -2  13       35.74       32.68     10.57 o
   6  -2  13        9.46        8.57     11.34 o
   7  -2  13       94.96      103.45     40.85 o
   8  -2  13        9.38       29.98     10.58 o
 -11  -1  13       21.26       19.06     16.34 o
 -10  -1  13       20.68        0.00     17.25 o
  -9  -1  13       90.37       98.95     19.06 o
  -8  -1  13        3.35        6.73     10.86 o
  -7  -1  13       48.78       77.08     17.70 o
  -6  -1  13       52.50       67.94     10.44 o
  -5  -1  13        4.06        7.36      5.87 o
  -4  -1  13       47.82       57.32     13.16 o
  -3  -1  13       63.04       53.57      9.53 o
  -2  -1  13        4.14       -4.27     10.89 o
  -1  -1  13       10.06       10.61      6.81 o
   0  -1  13      104.58       89.21      8.62 o
   1  -1  13        5.78       11.51      6.07 o
   2  -1  13      218.87      221.47     29.50 o
   3  -1  13      151.00      159.22     14.52 o
   4  -1  13       11.12       31.14     10.23 o
   5  -1  13      332.73      387.48     45.39 o
   6  -1  13      124.98      118.61     13.79 o
   7  -1  13        0.57        6.27     24.06 o
   8  -1  13      163.90      144.94     11.11 o
 -11   0  13        1.28       15.43     20.88 o
 -10   0  13       56.58       40.85     16.34 o
  -9   0  13        2.49      -25.87     17.25 o
  -8   0  13       74.00       96.16     16.34 o
  -7   0  13       81.39       90.42      6.07 o
  -6   0  13       15.65       24.44      6.81 o
  -5   0  13      910.70      944.88     17.94 o
  -4   0  13        0.00        1.82      6.42 o
  -3   0  13      229.41      222.65     13.16 o
  -2   0  13     3341.85     3393.50     51.88 o
  -1   0  13      414.98      361.48      9.57 o
   0   0  13      283.85      268.43      9.56 o
   1   0  13     3358.79     3470.33     66.39 o
   2   0  13      816.07      812.06     55.83 o
   3   0  13      165.44      151.19     22.69 o
   4   0  13     1344.43     1534.53     48.98 o
   5   0  13      454.76      550.59     30.41 o
   6   0  13       48.69       59.63     22.24 o
   7   0  13      278.50      359.43     64.00 o
 -11   1  13       16.40        9.99     18.16 o
 -10   1  13        8.17       -1.69      5.90 o
  -9   1  13       16.41       17.39      7.70 o
  -8   1  13        0.66       -9.99     10.44 o
  -7   1  13       47.43       48.24     13.16 o
  -6   1  13       22.88       13.92      5.36 o
  -5   1  13        0.53       -1.15      6.07 o
  -4   1  13      221.71      223.26      9.29 o
  -3   1  13       56.29       42.26     18.61 o
  -2   1  13      308.94      266.50     15.89 o
  -1   1  13      515.41      493.77     18.61 o
   0   1  13      212.49      199.15     24.51 o
   1   1  13     2312.82     2296.61     44.88 o
   2   1  13      585.49      592.10     17.57 o
   3   1  13      583.04      590.91     25.87 o
   4   1  13     3916.92     4057.52    155.23 o
   5   1  13      157.43      178.04     16.28 o
   6   1  13      793.11      770.25     27.70 o
   7   1  13     3314.26     3449.53     95.48 o
 -11   2  13       38.68       48.15     10.44 o
 -10   2  13       49.95       45.15      7.82 o
  -9   2  13       92.61      102.09     10.03 o
  -8   2  13       55.74       41.69      6.86 o
  -7   2  13      144.43      152.98      8.27 o
  -6   2  13       43.74       42.90      7.36 o
  -5   2  13       73.15       56.85      6.97 o
  -4   2  13      186.41      202.35     32.23 o
  -3   2  13       46.39       48.79      7.62 o
  -2   2  13       12.04        7.26      8.17 o
  -1   2  13      195.81      192.79     11.80 o
   0   2  13      495.86      500.95     16.69 o
   1   2  13       27.88        4.71     16.79 o
   2   2  13      421.56      391.85     17.43 o
   3   2  13      772.04      809.10     30.41 o
   4   2  13      106.82      104.78     18.61 o
   5   2  13      796.53      865.19     52.20 o
   6   2  13      547.59      562.47     93.50 o
   7   2  13      128.85      163.36     20.42 o
 -11   3  13       24.52       36.60     19.97 o
 -10   3  13        0.24        7.79      9.21 o
  -9   3  13      133.99      153.19     11.86 o
  -8   3  13      113.32      124.05     18.61 o
  -7   3  13        0.18       -5.45      7.06 o
  -6   3  13      277.09      287.77     10.86 o
  -5   3  13      124.09      110.76      8.34 o
  -4   3  13        2.62       -7.69      7.26 o
  -3   3  13      127.63      100.77      7.26 o
  -2   3  13        7.53        9.28      6.87 o
  -1   3  13       94.73       77.38     14.07 o
   0   3  13        0.41        4.09      8.17 o
   1   3  13        5.59       23.11      9.08 o
   2   3  13      290.63      279.27     12.87 o
   3   3  13       94.98      104.78     12.71 o
   4   3  13        0.37       20.88      8.99 o
   5   3  13      197.10      199.28     15.89 o
   6   3  13      144.79      122.28     44.94 o
 -11   4  13       20.25       21.81     10.16 o
 -10   4  13        0.02        0.54     22.24 o
  -9   4  13       63.50       69.71     26.78 o
  -8   4  13       11.99       -2.84      9.81 o
  -7   4  13        9.89       -2.25      9.99 o
  -6   4  13       29.93       42.12      8.62 o
  -5   4  13       49.43       37.64      8.62 o
  -4   4  13        6.55       -1.36      6.42 o
  -3   4  13        3.72       -3.48      8.64 o
  -2   4  13      250.68      302.99     11.79 o
  -1   4  13        7.84       11.45      8.17 o
   0   4  13        0.26      -11.26     11.80 o
   1   4  13       55.83       91.52     25.42 o
   2   4  13      215.57      176.76     12.79 o
   3   4  13        0.00       -1.71     18.61 o
   4   4  13       13.41       -0.77     30.86 o
   5   4  13      578.34      676.30     41.76 o
   6   4  13       25.22       44.58     24.06 o
 -11   5  13        1.27        0.93     18.16 o
 -10   5  13       38.59       37.93     14.11 o
  -9   5  13        3.42       20.09      9.53 o
  -8   5  13        3.03       -0.40     10.89 o
  -7   5  13        5.93       20.57     20.43 o
  -6   5  13        0.35        6.44      6.97 o
  -5   5  13        5.12        1.21      7.39 o
  -4   5  13        3.98       15.67     10.03 o
  -3   5  13        2.44        7.65     13.16 o
  -2   5  13        6.41       12.71     10.89 o
  -1   5  13        2.42        8.26     24.06 o
   0   5  13       10.13       16.09     17.25 o
   1   5  13       61.09       74.32      9.63 o
   2   5  13       21.85       23.73      8.71 o
   3   5  13       10.34       22.74     29.05 o
   4   5  13       33.81       61.37     43.57 o
   5   5  13       37.37       59.15     14.24 o
 -10   6  13       62.40       32.62     11.80 o
  -9   6  13     1424.40     1540.12    171.57 o
  -8   6  13        1.16        0.03     12.26 o
  -7   6  13      197.35      169.91     56.74 o
  -6   6  13     1993.54     1740.32     81.25 o
  -5   6  13       48.61       16.34     19.06 o
  -4   6  13      181.02      111.66     14.52 o
  -3   6  13     1563.23     1214.62     46.30 o
  -2   6  13      114.62      118.01     27.23 o
  -1   6  13       61.33       47.64     19.06 o
   0   6  13      858.09      790.50     30.41 o
   1   6  13       73.74       65.61     12.26 o
   2   6  13        1.41        9.86      8.71 o
   3   6  13      249.48      261.04     15.07 o
   4   6  13        4.19       11.80     11.52 o
 -10   7  13       58.94       55.35     13.62 o
  -9   7  13        6.34       -9.76     20.43 o
  -8   7  13      904.66      902.76     59.46 o
  -7   7  13      105.04       80.05     25.42 o
  -6   7  13      165.45      157.54     10.11 o
  -5   7  13     1263.80     1172.86     67.18 o
  -4   7  13      209.97      201.53     24.51 o
  -3   7  13      506.00      487.19     23.01 o
  -2   7  13      819.16      797.43     53.56 o
  -1   7  13      241.85      212.07     11.22 o
   0   7  13      531.64      482.39     57.64 o
   1   7  13      128.02      154.56     32.23 o
   2   7  13      169.98      163.26     11.11 o
   3   7  13      315.49      291.39     24.06 o
  -9   8  13        0.14       -8.17     15.43 o
  -8   8  13        0.32       -0.91     22.69 o
  -7   8  13        2.40       28.14     18.16 o
  -6   8  13       17.56       -0.43     16.79 o
  -5   8  13        5.60      -11.23     19.97 o
  -4   8  13       32.27       38.13     24.51 o
  -3   8  13       17.45        9.99     28.14 o
  -2   8  13       73.36       76.13     32.23 o
  -1   8  13       43.62       35.15      9.25 o
   0   8  13        1.00        7.49      8.61 o
   1   8  13      166.45      108.52     16.79 o
   2   8  13       29.95       22.69     19.97 o
  -8   9  13       19.49       51.74     28.14 o
  -7   9  13      322.13      437.55     29.05 o
  -6   9  13        0.38        5.36      9.74 o
  -5   9  13       25.37       41.06     15.43 o
  -4   9  13      238.19      219.46     17.25 o
  -3   9  13       48.71       61.18     10.88 o
  -2   9  13       10.26       10.34      8.75 o
  -1   9  13       62.72       58.53      9.41 o
   0   9  13      114.72      132.54     25.42 o
   1   9  13        1.45       13.62     23.60 o
  -6  10  13      565.83      599.14     49.93 o
  -5  10  13        1.73      -12.71     28.14 o
  -4  10  13        7.93      -13.62     19.97 o
  -3  10  13      682.92      856.29     81.70 o
  -2  10  13       56.56       96.23     30.86 o
  -1  10  13       14.18       39.94     19.97 o
  -2 -14  14      554.90      740.76     23.60 o
  -1 -14  14        4.74        1.82      9.99 o
   0 -14  14       40.38       46.30     13.62 o
   1 -14  14     1062.21     1247.30     48.11 o
   2 -14  14       49.92       54.47     13.62 o
  -4 -13  14      201.09      176.11      9.99 o
  -3 -13  14        2.09       -3.63      6.35 o
  -2 -13  14       15.01       14.52      5.45 o
  -1 -13  14      388.11      379.46     18.16 o
   0 -13  14        4.20       28.14     12.71 o
   1 -13  14        2.68       12.71     15.43 o
   2 -13  14      224.21      207.88     17.25 o
   3 -13  14        3.63      -10.89     11.80 o
   4 -13  14        0.76      -18.16     13.62 o
  -5 -12  14       34.08       19.97      7.26 o
  -4 -12  14        5.71        5.45      7.26 o
  -3 -12  14      323.11      340.42     12.71 o
  -2 -12  14       30.40       41.76      6.35 o
  -1 -12  14        0.98       15.43      5.45 o
   0 -12  14      295.18      286.86     13.62 o
   1 -12  14       16.50       18.16     12.71 o
   2 -12  14        0.33      -20.88     16.34 o
   3 -12  14      124.54      119.83     15.43 o
   4 -12  14        0.18       -2.72     16.34 o
   5 -12  14        9.10       12.71     15.43 o
  -6 -11  14       55.65       23.60     10.89 o
  -5 -11  14       11.09        5.45      8.17 o
  -4 -11  14      263.42      265.07      9.99 o
  -3 -11  14        0.01        6.35      7.26 o
  -2 -11  14       78.68       67.18      7.26 o
  -1 -11  14       91.71       84.42      7.26 o
   0 -11  14       79.37       62.64      6.35 o
   1 -11  14      162.20      174.30     19.97 o
   2 -11  14       16.89       -7.26     16.34 o
   3 -11  14      166.45      144.34     16.34 o
   4 -11  14       68.07       55.38     18.16 o
   5 -11  14       12.31       39.94     18.16 o
   6 -11  14       96.44       97.13     19.97 o
  -7 -10  14       52.17       49.93     15.43 o
  -6 -10  14        6.09       10.89      6.35 o
  -5 -10  14        0.17       -1.82      7.26 o
  -4 -10  14       79.25       79.89      8.17 o
  -3 -10  14        0.98        2.72      7.26 o
  -2 -10  14        4.48        9.08      6.35 o
  -1 -10  14        0.01        6.35      4.54 o
   0 -10  14        5.44       14.52      6.35 o
   1 -10  14       30.99        6.35     16.34 o
   2 -10  14      133.72      121.64     16.34 o
   3 -10  14       15.16       29.96     14.52 o
   4 -10  14       18.45       22.69     19.06 o
   5 -10  14      203.85      216.05     22.69 o
   6 -10  14       10.89       57.19     24.51 o
  -8  -9  14      218.28      233.30     19.06 o
  -7  -9  14      309.93      286.86     15.43 o
  -6  -9  14       29.59       20.88      4.54 o
  -5  -9  14      101.62      111.66      9.08 o
  -4  -9  14      107.42      104.40     10.89 o
  -3  -9  14        0.08       -1.82      8.17 o
  -2  -9  14       19.16       28.14      7.26 o
  -1  -9  14        3.46        6.35      4.54 o
   0  -9  14        3.31       -1.82     15.43 o
   1  -9  14        0.12        0.00     15.43 o
   2  -9  14       58.00       27.23     19.06 o
   3  -9  14        4.54      -12.71     18.16 o
   4  -9  14        5.25       35.40     14.52 o
   5  -9  14        7.38       -9.99     15.43 o
   6  -9  14        1.88        0.00     20.88 o
   7  -9  14        0.07       19.06     20.88 o
  -9  -8  14        0.98        3.63     17.25 o
  -8  -8  14       58.15       76.25     14.52 o
  -7  -8  14      191.73      244.56     57.64 o
  -6  -8  14        0.13       -5.54     12.26 o
  -5  -8  14        4.90        0.85      9.99 o
  -4  -8  14       22.30       16.67      6.35 o
  -3  -8  14       78.23       84.54      9.08 o
  -2  -8  14        7.23       -4.88      7.72 o
  -1  -8  14       13.93       13.07      4.99 o
   0  -8  14      347.98      367.55     14.60 o
   1  -8  14        8.11       38.08     12.21 o
   2  -8  14       22.73       38.95     26.33 o
   3  -8  14      285.89      313.19     22.69 o
   4  -8  14        0.57      -32.68     21.79 o
   5  -8  14        0.08       -4.54     17.25 o
   6  -8  14      127.29      128.00     20.88 o
   7  -8  14        2.12       -1.82     26.33 o
  -9  -7  14        0.35       37.22     18.16 o
  -8  -7  14        8.88       -1.82     19.06 o
  -7  -7  14        9.01       26.00      8.92 o
  -6  -7  14        3.19        8.22      4.27 o
  -5  -7  14       46.68       55.80     12.26 o
  -4  -7  14        0.03        0.68      4.67 o
  -3  -7  14        8.14       11.83     10.89 o
  -2  -7  14       42.10       35.58      4.54 o
  -1  -7  14        0.20        1.19      4.14 o
   0  -7  14        7.52       -4.58      8.62 o
   1  -7  14        0.24       -7.21      4.95 o
   2  -7  14        1.84        2.85      4.35 o
   3  -7  14       78.75      108.00     15.89 o
   4  -7  14      112.84       86.02     21.79 o
   5  -7  14        1.89       -1.90      7.72 o
   6  -7  14       59.51       78.71     54.01 o
   7  -7  14      126.60      145.44     57.64 o
 -10  -6  14        0.08       -1.82     13.62 o
  -9  -6  14       19.99       41.76     13.62 o
  -8  -6  14       42.15       59.01     15.43 o
  -7  -6  14        0.00        9.05      9.57 o
  -6  -6  14       21.68        8.49      4.78 o
  -5  -6  14       31.67       34.50      6.19 o
  -4  -6  14        2.07        0.30      5.67 o
  -3  -6  14        1.17        4.20     10.44 o
  -2  -6  14        4.83        4.48      7.72 o
  -1  -6  14       16.80       22.36      5.90 o
   0  -6  14        9.44        6.70     12.26 o
   1  -6  14        1.45       -4.48      5.02 o
   2  -6  14       25.19       19.87      7.26 o
   3  -6  14        4.92       21.32     19.97 o
   4  -6  14        2.12       19.97     12.71 o
   5  -6  14        2.43        0.81     26.33 o
   6  -6  14        3.29       -0.61     10.56 o
   7  -6  14        0.16        8.21     22.69 o
 -10  -5  14        0.01       11.80     17.25 o
  -9  -5  14       29.41       82.61     19.97 o
  -8  -5  14       60.13       90.78     15.43 o
  -7  -5  14        1.64       11.35     23.15 o
  -6  -5  14        2.10       13.62      8.17 o
  -5  -5  14       79.42       80.98      6.32 o
  -4  -5  14       14.63       18.55     11.80 o
  -3  -5  14      135.86      186.82      8.00 o
  -2  -5  14       34.87       46.71     14.98 o
  -1  -5  14       69.21       85.93      6.04 o
   0  -5  14      196.60      266.80     29.05 o
   1  -5  14        3.74       14.24     14.98 o
   2  -5  14      129.68      126.77      8.34 o
   3  -5  14       10.62       45.30     32.23 o
   4  -5  14        0.90       16.78      8.20 o
   5  -5  14      183.88      198.30     10.56 o
   6  -5  14       53.97       41.87     10.89 o
   7  -5  14        0.06        6.19      9.53 o
   8  -5  14      159.11      201.57     16.28 o
 -10  -4  14        0.00       12.71     14.52 o
  -9  -4  14       64.42       55.38     16.34 o
  -8  -4  14        0.69      -14.14     17.70 o
  -7  -4  14        9.19       11.08      3.52 o
  -6  -4  14      144.65      126.01      6.87 o
  -5  -4  14       15.03       21.21      7.26 o
  -4  -4  14       27.59       30.96      5.90 o
  -3  -4  14       74.89       63.76     11.35 o
  -2  -4  14       27.52       47.04      6.81 o
  -1  -4  14        7.65       17.64      7.26 o
   0  -4  14        0.11       -2.90      8.17 o
   1  -4  14        2.75       -9.51      9.99 o
   2  -4  14        3.84        4.49      4.99 o
   3  -4  14       45.05       45.92      4.54 o
   4  -4  14       43.33       38.39      8.26 o
   5  -4  14       12.21       27.90      6.89 o
   6  -4  14       43.42       46.94     10.38 o
   7  -4  14      127.77      123.74     19.52 o
 -11  -3  14       68.34       51.74     17.25 o
 -10  -3  14       17.73       31.77     16.34 o
  -9  -3  14       41.85       55.38     14.52 o
  -8  -3  14      124.62      154.93     27.69 o
  -7  -3  14        9.03        3.05      5.10 o
  -6  -3  14       13.61       12.03      5.02 o
  -5  -3  14      196.35      202.02     27.69 o
  -4  -3  14        4.81        4.65      4.99 o
  -3  -3  14        6.99       17.15      6.07 o
  -2  -3  14      107.38       88.89     12.26 o
  -1  -3  14       33.03       26.57     11.80 o
   0  -3  14       31.53       29.70      5.87 o
   1  -3  14        3.37        5.02      5.21 o
   2  -3  14       95.95      109.20      6.54 o
   3  -3  14       10.93       29.71     16.13 o
   4  -3  14        6.80        4.54      7.94 o
   5  -3  14      110.76      108.68     11.58 o
   6  -3  14        0.22       -6.31     10.63 o
   7  -3  14        2.94       20.17     22.69 o
 -11  -2  14      248.49      225.13     22.69 o
 -10  -2  14       34.63       82.61     20.88 o
  -9  -2  14       18.70       -6.35     15.43 o
  -8  -2  14      419.33      407.43     16.77 o
  -7  -2  14       67.57       80.13     20.88 o
  -6  -2  14       16.19       11.47     12.26 o
  -5  -2  14      295.89      292.03     10.16 o
  -4  -2  14      330.58      341.21     26.33 o
  -3  -2  14       13.15        0.67     13.16 o
  -2  -2  14        3.95       -0.53      7.26 o
  -1  -2  14      599.71      586.83     12.50 o
   0  -2  14       98.37       93.23      6.32 o
   1  -2  14      386.54      325.31     21.33 o
   2  -2  14      250.70      231.02     12.59 o
   3  -2  14      246.57      289.06     17.23 o
   4  -2  14      426.28      403.37     19.98 o
   5  -2  14       51.13       93.03     29.05 o
   6  -2  14      280.61      300.90     15.72 o
   7  -2  14      179.04      239.56     22.24 o
 -11  -1  14        1.48       49.02     16.34 o
 -10  -1  14       15.52        9.08     19.06 o
  -9  -1  14       91.59      108.03     19.06 o
  -8  -1  14       23.09       32.01    125.73 o
  -7  -1  14        9.52       27.89     12.71 o
  -6  -1  14      155.91      165.78      8.05 o
  -5  -1  14       81.15       77.82      7.82 o
  -4  -1  14        1.30        5.12      6.72 o
  -3  -1  14        3.26        3.30     11.80 o
  -2  -1  14        0.29        0.14      6.07 o
  -1  -1  14        7.81       13.34     11.80 o
   0  -1  14       22.66       46.86      8.17 o
   1  -1  14      496.76      504.14     45.84 o
   2  -1  14       57.59       75.70     11.11 o
   3  -1  14        1.81      -26.52     36.31 o
   4  -1  14     1412.19     1546.22     54.47 o
   5  -1  14       59.46       89.66     45.84 o
   6  -1  14       19.43       50.89     19.97 o
   7  -1  14     1483.70     1510.38     44.48 o
 -11   0  14       37.42       69.90     16.34 o
 -10   0  14      228.17      214.24     25.42 o
  -9   0  14        6.38       -1.82     18.16 o
  -8   0  14       47.91       58.94     33.59 o
  -7   0  14      130.90      130.14      7.36 o
  -6   0  14       15.45        6.21      6.07 o
  -5   0  14       82.83       96.40      8.00 o
  -4   0  14       25.45        8.70     20.43 o
  -3   0  14      114.21      129.21     14.52 o
  -2   0  14     1751.84     1959.05     40.85 o
  -1   0  14       31.18       43.98      6.07 o
   0   0  14      299.06      281.72     11.80 o
   1   0  14     3502.43     3583.75     82.15 o
   2   0  14      203.45      227.18     17.57 o
   3   0  14      368.06      409.01     27.69 o
   4   0  14     2329.30     2423.80    103.49 o
   5   0  14      463.03      501.77     21.82 o
   6   0  14      316.20      389.71     55.83 o
   7   0  14      697.17      633.02     68.54 o
 -11   1  14     1126.52     1075.73     42.67 o
 -10   1  14      799.65      885.49     71.72 o
  -9   1  14      106.72      143.47     13.16 o
  -8   1  14     1011.44     1010.47     22.07 o
  -7   1  14     1772.87     1860.65     31.05 o
  -6   1  14      140.16      140.65     10.89 o
  -5   1  14      163.88      171.43      8.00 o
  -4   1  14     1774.54     1752.93     52.20 o
  -3   1  14       95.18      101.30     22.24 o
  -2   1  14      315.19      339.89     10.57 o
  -1   1  14      540.37      553.53     12.87 o
   0   1  14       99.13       99.43      8.90 o
   1   1  14     1136.44     1136.21     34.04 o
   2   1  14       17.72       46.72     37.22 o
   3   1  14      116.36      129.20     28.60 o
   5   1  14       16.12       33.25     15.25 o
   6   1  14       62.50       98.81     23.15 o
 -11   2  14      148.30      193.36     27.23 o
 -10   2  14      250.07      321.62     78.07 o
  -9   2  14      306.87      325.85     16.57 o
  -8   2  14      653.72      649.92     22.24 o
  -7   2  14     1252.73     1315.81     36.77 o
  -6   2  14     1688.95     1718.36     32.68 o
  -5   2  14     1412.34     1486.60     28.13 o
  -4   2  14     4222.93     4289.75     71.34 o
  -3   2  14     5118.59     5329.37     86.99 o
  -2   2  14     1455.20     1488.27     25.48 o
  -1   2  14     7296.23     7311.70    114.07 o
   0   2  14     7065.09     7377.30    153.87 o
   1   2  14      567.35      527.68     19.13 o
   2   2  14     6090.79     6228.20    127.27 o
   3   2  14     4555.95     4617.41    154.78 o
   4   2  14       66.64       59.01     15.43 o
   5   2  14     2866.24     2882.28     68.46 o
   6   2  14     1658.64     1783.53     56.16 o
 -11   3  14       36.95       40.18     10.27 o
 -10   3  14        0.08       -6.85      9.82 o
  -9   3  14        0.77        8.94      7.22 o
  -8   3  14       64.82       63.34     12.26 o
  -7   3  14        3.30        3.90      6.35 o
  -6   3  14        0.48       17.61      7.55 o
  -5   3  14       46.87       49.38     18.61 o
  -4   3  14        7.76       16.79     12.71 o
  -3   3  14        0.99       -7.02      6.07 o
  -2   3  14        0.01        4.02     13.62 o
  -1   3  14       12.62        8.64      7.20 o
   0   3  14       14.72       21.33     16.79 o
   1   3  14       49.27       60.35     13.16 o
   2   3  14      199.22      189.72     13.26 o
   3   3  14      192.38      255.29     13.95 o
   4   3  14      102.39       88.96     16.34 o
   5   3  14      361.23      362.90     17.01 o
 -11   4  14      204.14      213.70     16.78 o
 -10   4  14       28.86       22.12     29.50 o
  -9   4  14      207.16      231.17     15.43 o
  -8   4  14      411.83      364.67     43.57 o
  -7   4  14       63.21       68.53     19.97 o
  -6   4  14       24.85       17.03      9.99 o
  -5   4  14      670.59      618.42     18.08 o
  -4   4  14        1.31        4.01      9.16 o
  -3   4  14       18.47        0.91     11.80 o
  -2   4  14      743.51      692.12     21.33 o
  -1   4  14       86.63       32.68     10.89 o
   0   4  14       59.97       43.46     13.62 o
   1   4  14      403.01      327.52     39.49 o
   2   4  14      140.67      147.94     25.42 o
   3   4  14       33.27       45.44     22.69 o
   4   4  14       67.39       96.04     13.79 o
   5   4  14       17.34       29.50     18.61 o
 -10   5  14        1.06       -6.03     15.43 o
  -9   5  14       97.00      107.00     41.76 o
  -8   5  14        4.15        6.53      8.05 o
  -7   5  14       87.33       63.03     11.80 o
  -6   5  14       61.56       64.85      8.85 o
  -5   5  14        0.20       13.11     15.89 o
  -4   5  14      411.16      297.76     19.97 o
  -3   5  14        0.22      -19.97     15.43 o
  -2   5  14        0.45       16.34      9.99 o
  -1   5  14      841.05      756.04     24.06 o
   0   5  14       54.54       57.75      9.08 o
   1   5  14        4.86        3.83      8.65 o
   2   5  14      611.34      582.57     18.86 o
   3   5  14       90.43      111.74     15.89 o
   4   5  14       18.00        9.94     10.86 o
 -10   6  14       22.58       32.90     11.80 o
  -9   6  14        5.56       25.78     10.23 o
  -8   6  14       38.22       43.65     25.42 o
  -7   6  14       13.82       22.09      9.99 o
  -6   6  14       32.30        4.66      8.90 o
  -5   6  14        8.62       89.07     37.22 o
  -4   6  14        0.21       -6.35     16.34 o
  -3   6  14       58.68       18.16     24.51 o
  -2   6  14       19.53       23.97     19.06 o
  -1   6  14        2.95       28.36     16.79 o
   0   6  14       79.58       50.18      8.34 o
   1   6  14       65.55       86.33     10.89 o
   2   6  14        0.10        5.65     10.21 o
   3   6  14       37.66       22.53     22.69 o
  -9   7  14        0.11        7.77     19.52 o
  -8   7  14      157.14      126.10     11.41 o
  -7   7  14        4.51       -4.93     16.79 o
  -6   7  14        1.88        4.54      8.93 o
  -5   7  14       23.25        1.82     24.51 o
  -4   7  14        0.56       19.06     23.60 o
  -3   7  14        1.12      -14.84      9.89 o
  -2   7  14        3.12        4.57     22.24 o
  -1   7  14        7.53       10.86      7.85 o
   0   7  14       24.40       21.64      8.00 o
   1   7  14        3.50       37.26      9.66 o
   2   7  14        6.48       -6.51      9.01 o
  -8   8  14        8.11       24.51     26.33 o
  -7   8  14       89.23       26.33     18.16 o
  -6   8  14        6.83       -1.42     15.43 o
  -5   8  14        0.10        0.32      8.38 o
  -3   8  14        0.34       30.86     16.34 o
  -2   8  14        1.88        4.70     10.20 o
  -1   8  14        3.07       23.42     10.57 o
   0   8  14        1.07      -23.15     15.43 o
   1   8  14        0.25        0.96      9.99 o
  -7   9  14       81.60       79.89     28.14 o
  -6   9  14        1.06       22.69     16.34 o
  -5   9  14       25.61       35.95     29.96 o
  -4   9  14       61.27       15.43     29.05 o
  -3   9  14       28.97       30.86     11.37 o
  -2   9  14        0.11        0.30      8.12 o
  -1   9  14        4.50       41.76     30.86 o
  -3 -13  15       15.76       23.60      6.35 o
  -2 -13  15        8.29       10.89      7.26 o
  -1 -13  15       35.08        5.45     16.34 o
   0 -13  15        0.01        3.63     16.34 o
   1 -13  15        2.09       -3.63     12.71 o
   2 -13  15        2.54       31.77     17.25 o
   3 -13  15       10.37        7.26     17.25 o
  -5 -12  15       11.51       22.69      7.26 o
  -4 -12  15       10.58       32.68      7.26 o
  -3 -12  15      371.64      340.42     11.80 o
  -2 -12  15        2.82        1.82      5.45 o
  -1 -12  15       49.90       37.22      5.45 o
   0 -12  15      524.46      536.50     25.42 o
   1 -12  15        0.76        8.17     15.43 o
   2 -12  15       19.83        0.91     12.71 o
   3 -12  15      310.44      454.80     27.23 o
   4 -12  15        1.29      -16.34     14.52 o
  -6 -11  15        0.57      -12.71     10.89 o
  -5 -11  15       41.50       27.23      8.17 o
  -4 -11  15       11.75       10.89      6.35 o
  -3 -11  15       36.35       46.30      7.26 o
  -2 -11  15      104.08      102.58      8.17 o
  -1 -11  15       15.70       15.43      4.54 o
   0 -11  15       38.34        9.08     12.71 o
   1 -11  15      188.98      203.34     19.06 o
   2 -11  15        7.07        1.82     13.62 o
   3 -11  15        2.49       22.69     17.25 o
   4 -11  15      211.13      244.20     20.88 o
   5 -11  15        0.36       39.94     20.88 o
  -7 -10  15       15.44       15.43     11.80 o
  -6 -10  15       42.88       47.21      7.26 o
  -5 -10  15       81.78       93.50      9.08 o
  -4 -10  15       29.49       39.94      8.17 o
  -3 -10  15       49.98       56.28      8.17 o
  -2 -10  15      115.99       80.79      7.26 o
  -1 -10  15      117.58      115.29      6.35 o
   0 -10  15       36.15       47.21     14.52 o
   1 -10  15       45.09       33.59     18.16 o
   2 -10  15       79.58       45.39     17.25 o
   3 -10  15       11.41        9.99     14.52 o
   4 -10  15        3.10      -10.89     15.43 o
   5 -10  15       36.84       86.24     17.25 o
   6 -10  15        1.56       -6.35     18.16 o
  -8  -9  15        5.20        9.08     11.80 o
  -7  -9  15        9.46        6.35     13.62 o
  -6  -9  15        0.95        3.59      5.59 o
  -5  -9  15        1.13       14.52      7.26 o
  -4  -9  15       55.76       60.82      9.99 o
  -3  -9  15        0.00        6.35      6.35 o
  -2  -9  15        6.45       -3.63      5.45 o
  -1  -9  15       29.92       39.94      8.17 o
   0  -9  15       20.60       34.50     17.25 o
   1  -9  15        1.58        0.91     18.16 o
   2  -9  15        1.46      -13.62     15.43 o
   3  -9  15       67.09       46.30     15.43 o
   4  -9  15        6.14        3.63     17.25 o
   5  -9  15        8.88       37.22     22.69 o
   6  -9  15       80.73      216.05     22.69 o
  -8  -8  15       63.25       31.77     13.62 o
  -7  -8  15       20.82       22.69      9.99 o
  -6  -8  15      164.06      175.01      9.08 o
  -5  -8  15       23.74       33.46      6.32 o
  -4  -8  15        0.63       -5.61      6.81 o
  -3  -8  15      349.19      345.24     31.32 o
  -2  -8  15       16.77       40.32     11.80 o
  -1  -8  15       22.31       21.07      8.03 o
   0  -8  15      502.18      516.08     19.06 o
   1  -8  15      104.21      110.23      6.74 o
   2  -8  15       29.81       79.89     20.88 o
   3  -8  15      299.97      265.07     24.51 o
   4  -8  15       42.06       61.73     19.06 o
   5  -8  15        2.67       -5.45     16.34 o
   6  -8  15       71.21      136.17     23.60 o
   7  -8  15        0.19       24.51     22.69 o
  -9  -7  15        4.44       -0.91     19.06 o
  -8  -7  15      172.88      177.02     19.06 o
  -7  -7  15        9.92       16.04      8.93 o
  -6  -7  15        1.85        8.31      5.87 o
  -5  -7  15      497.56      504.88     12.59 o
  -4  -7  15        0.02       -5.06      6.07 o
  -3  -7  15        3.17       10.17      4.78 o
  -2  -7  15      542.87      467.27     53.11 o
  -1  -7  15        0.41        5.79      4.67 o
   0  -7  15       24.05       20.75      9.53 o
   1  -7  15      275.02      245.26     36.31 o
   2  -7  15       24.81       14.20     16.34 o
   3  -7  15       73.16       90.99     34.95 o
   4  -7  15       66.26       59.18      5.19 o
   5  -7  15       62.53       46.82      9.99 o
   6  -7  15      107.14       98.69     10.89 o
   7  -7  15        5.19       28.14     19.06 o
 -10  -6  15       10.80       27.23     19.97 o
  -9  -6  15       15.23        2.72     15.43 o
  -8  -6  15       68.69      116.20     16.34 o
  -7  -6  15       52.24       49.52     22.24 o
  -6  -6  15       30.57       31.66      5.36 o
  -5  -6  15      128.90      133.57     13.62 o
  -4  -6  15      201.04      198.61     10.89 o
  -3  -6  15        3.62        2.56      5.43 o
  -2  -6  15       33.91       19.66      7.26 o
  -1  -6  15      328.35      254.92      8.90 o
   0  -6  15       23.13       12.37      8.62 o
   1  -6  15        2.39       -2.72     13.62 o
   2  -6  15      420.48      381.98     14.11 o
   3  -6  15       89.45       60.00      8.43 o
   4  -6  15       31.16       45.35      8.62 o
   5  -6  15      276.85      283.33     13.14 o
   6  -6  15       76.92      -39.03     28.14 o
   7  -6  15        5.98        1.18      9.20 o
 -10  -5  15       67.84       49.02     18.16 o
  -9  -5  15        8.50       14.52     13.62 o
  -8  -5  15       29.72       44.48     15.43 o
  -7  -5  15       30.05       24.41      4.43 o
  -6  -5  15        7.56       17.41      6.81 o
  -5  -5  15       23.55       23.23      5.21 o
  -4  -5  15        2.01       -5.19     11.35 o
  -3  -5  15        0.84        6.57      5.43 o
  -2  -5  15        0.69       15.60      7.72 o
  -1  -5  15        3.05       -8.72      7.72 o
   0  -5  15       27.87       45.41      5.01 o
   1  -5  15        2.15       -4.31      5.45 o
   2  -5  15       67.83       71.29     19.52 o
   3  -5  15       36.69       11.69     10.07 o
   4  -5  15        7.01       -3.49     24.51 o
   5  -5  15      235.72      242.66     31.32 o
   6  -5  15       31.17       38.77      7.26 o
   7  -5  15       74.64       68.39     13.07 o
 -10  -4  15        0.31       38.13     18.16 o
  -9  -4  15      115.17       48.11     16.34 o
  -8  -4  15       22.76        3.63     18.16 o
  -7  -4  15       29.21       50.88     22.69 o
  -6  -4  15      334.79      341.28     11.35 o
  -5  -4  15      221.23      194.52      9.99 o
  -4  -4  15      154.22      148.94     19.97 o
  -3  -4  15      535.76      501.27     13.43 o
  -2  -4  15      668.91      632.93     16.78 o
  -1  -4  15      173.49      155.43     24.06 o
   0  -4  15      257.11      228.33     11.80 o
   1  -4  15      681.93      672.88     14.83 o
   2  -4  15       56.74       61.88      6.35 o
   3  -4  15       21.56       21.41      7.26 o
   4  -4  15      268.50      284.56     14.24 o
   5  -4  15        9.13       -2.90     19.97 o
   6  -4  15       10.65       12.14     15.43 o
   7  -4  15       23.10       39.55     14.98 o
 -10  -3  15       10.02       -1.82     16.34 o
  -9  -3  15        3.61       42.67     18.16 o
  -8  -3  15      475.75      527.43     28.14 o
  -7  -3  15      119.21      119.80     26.33 o
  -6  -3  15       17.49        7.99      6.04 o
  -5  -3  15     1976.20     1942.28     37.22 o
  -4  -3  15      590.06      589.66     13.75 o
  -3  -3  15      229.71      199.71     24.96 o
  -2  -3  15     3296.23     3277.61     61.62 o
  -1  -3  15     1394.95     1392.64     44.94 o
   0  -3  15      644.36      626.83     25.87 o
   1  -3  15     1531.12     1506.86     42.21 o
   2  -3  15     1207.88     1238.50     53.11 o
   3  -3  15      455.97      575.54     39.94 o
   4  -3  15      163.89      200.07     12.37 o
   5  -3  15      464.73      508.34     20.88 o
   6  -3  15       99.97      111.15     17.25 o
   7  -3  15        6.70       -8.47     16.79 o
 -11  -2  15       12.09       36.31     17.25 o
 -10  -2  15       11.93      -23.15     15.43 o
  -9  -2  15       23.33        8.17     19.97 o
  -8  -2  15        6.38        0.00     12.71 o
  -7  -2  15       91.00       85.05      6.86 o
  -6  -2  15       34.92       29.78     11.35 o
  -5  -2  15       29.50       34.93      6.81 o
  -4  -2  15      390.42      385.83     25.87 o
  -3  -2  15       47.30       47.75     13.62 o
  -2  -2  15        4.64        1.70     13.16 o
  -1  -2  15      601.80      617.50     13.15 o
   0  -2  15      150.65      158.49     24.96 o
   1  -2  15      137.42      142.43     18.16 o
   2  -2  15      177.35      152.42     13.62 o
   3  -2  15      348.50      355.47     20.68 o
   4  -2  15      117.76       95.53     13.63 o
   5  -2  15        9.87        6.09     20.88 o
   6  -2  15      525.55      555.24     32.23 o
   7  -2  15        8.38        7.80     13.43 o
 -11  -1  15      916.35     1040.33     48.11 o
 -10  -1  15      115.76       93.50     19.06 o
  -9  -1  15       82.29       70.81     18.16 o
  -8  -1  15     1101.33     1167.42     27.23 o
  -7  -1  15       81.61       65.76     14.98 o
  -6  -1  15       29.52       46.22      7.51 o
  -5  -1  15      458.94      474.32     15.89 o
  -4  -1  15       11.33       28.67      7.72 o
  -3  -1  15      576.05      602.61     16.69 o
  -2  -1  15        0.28        1.97     11.80 o
  -1  -1  15       27.24       32.81      7.72 o
   0  -1  15      430.57      421.37     37.67 o
   1  -1  15       87.72      107.00     32.23 o
   2  -1  15       20.01       21.61     19.52 o
   3  -1  15       40.91       13.15     49.02 o
   4  -1  15        6.17       34.30     36.77 o
   5  -1  15        1.12       -4.43     17.70 o
   6  -1  15        2.99      -19.97     13.31 o
 -11   0  15     3295.49     3435.08    109.84 o
 -10   0  15        3.48        5.45     18.16 o
  -9   0  15      451.19      461.16     28.14 o
  -8   0  15    12933.60    14122.66    210.21 o
  -7   0  15       30.47       34.84      8.17 o
  -6   0  15     1141.19     1150.84     23.52 o
  -5   0  15    30673.58    32480.84    426.15 o
  -4   0  15      412.74      455.74     13.70 o
  -3   0  15     1099.23     1124.68     47.21 o
  -2   0  15    37110.76    39166.24    510.24 o
  -1   0  15      837.18      935.39     16.78 o
   0   0  15      230.26      254.02     10.89 o
   1   0  15    18398.03    19205.86    763.00 o
   2   0  15      623.10      674.09     29.60 o
   3   0  15        9.87       11.99     10.23 o
   4   0  15     4469.16     4989.21    134.35 o
   5   0  15      257.32      265.19     34.50 o
   6   0  15        0.17      -19.58     13.05 o
 -11   1  15       41.53       18.16     17.25 o
 -10   1  15       75.18       87.82     29.05 o
  -9   1  15      141.69      166.65     27.69 o
  -8   1  15      160.40      159.03     18.61 o
  -7   1  15      785.06      845.26     73.08 o
  -6   1  15      141.96      167.12      9.56 o
  -5   1  15        7.14       18.16      8.62 o
  -4   1  15     2258.39     2330.68     40.58 o
  -3   1  15      210.99      179.63     10.21 o
  -2   1  15      672.88      612.51     14.77 o
  -1   1  15     2367.90     2355.72     58.55 o
   0   1  15      541.34      522.44     24.06 o
   1   1  15     2615.77     2674.35     76.25 o
   2   1  15     1014.75      994.80     34.50 o
   3   1  15      983.62      945.01     49.02 o
   4   1  15     2634.93     2963.93     87.15 o
   5   1  15       87.36      117.97     16.93 o
   6   1  15      958.06     1029.19    132.99 o
 -11   2  15      330.00      420.31     29.05 o
 -10   2  15       74.79       55.36     31.77 o
  -9   2  15      516.71      529.39     21.79 o
  -8   2  15      692.57      573.72     19.31 o
  -7   2  15      578.87      542.25     23.15 o
  -6   2  15      931.18      945.09     23.00 o
  -5   2  15      621.84      602.47     24.96 o
  -4   2  15      876.43      810.12     18.86 o
  -3   2  15      875.30      873.89     20.27 o
  -2   2  15      178.94      156.54      9.82 o
  -1   2  15      217.77      216.61     29.05 o
   0   2  15      221.72      265.05     15.89 o
   1   2  15        9.71       -5.78     17.70 o
   2   2  15       26.69       27.69     13.16 o
   3   2  15        0.26       23.60     14.52 o
   4   2  15        5.55        0.00     12.71 o
   5   2  15      169.70      182.05     28.60 o
 -10   3  15      111.34       88.18     10.89 o
  -9   3  15      439.43      452.81     23.15 o
  -8   3  15        8.89       18.26      8.23 o
  -7   3  15       36.77       29.69     12.71 o
  -6   3  15      638.71      587.51     16.93 o
  -5   3  15       75.64       60.43     19.52 o
  -4   3  15        9.02        6.63      9.08 o
  -3   3  15      350.76      304.61     41.30 o
  -2   3  15      123.23      103.49      9.08 o
  -1   3  15       94.90       80.33     22.24 o
   0   3  15       35.78       28.17      8.03 o
   1   3  15       52.03       52.93     11.99 o
   2   3  15       61.37       68.74      9.06 o
   3   3  15        3.84      -21.02     14.01 o
   4   3  15        0.02       29.96     14.52 o
   5   3  15        6.36       -3.89      9.93 o
 -10   4  15        7.51        1.01      8.23 o
  -9   4  15       37.42       33.25     11.35 o
  -8   4  15       11.68       20.43      9.53 o
  -7   4  15       22.92       12.71      6.97 o
  -6   4  15       33.96       26.43     10.16 o
  -5   4  15       56.54       56.16      8.51 o
  -4   4  15       17.62       26.24     15.43 o
  -3   4  15        6.54       15.43     12.71 o
  -2   4  15       38.99       39.03     10.89 o
  -1   4  15       15.64        6.81      9.34 o
   0   4  15        0.04       12.95     12.71 o
   1   4  15        3.24       18.16     13.62 o
   2   4  15      189.00      173.99     22.69 o
   3   4  15        2.98        8.35     11.50 o
   4   4  15        0.27      -10.89     21.79 o
 -10   5  15        2.30        0.77      8.65 o
  -9   5  15       53.33       18.71     11.50 o
  -8   5  15        3.00      -17.70     11.80 o
  -7   5  15       81.23      142.86     24.06 o
  -6   5  15       16.44       21.16     10.44 o
  -5   5  15        3.10       -9.86      9.56 o
  -4   5  15       98.24      103.49     13.15 o
  -3   5  15        0.04       25.42     17.25 o
  -2   5  15        0.05        9.40      7.85 o
  -1   5  15       19.97       35.29     22.24 o
   0   5  15        0.08        0.91      7.70 o
   1   5  15        4.58        5.35     21.33 o
   2   5  15        1.55       -4.61      8.27 o
   3   5  15        8.26       -6.49     24.51 o
  -9   6  15      316.03      307.04     24.51 o
  -8   6  15        2.05        0.68      9.34 o
  -7   6  15       17.25       -4.82      7.70 o
  -6   6  15      264.61      241.92     15.89 o
  -5   6  15        0.47       19.97     15.43 o
  -4   6  15        4.32      -26.85     54.01 o
  -3   6  15       91.06       65.36     20.88 o
  -2   6  15        0.19       -9.40     11.19 o
  -1   6  15        0.05        9.64      8.27 o
   0   6  15       15.02        9.29      8.27 o
   1   6  15        0.68        7.22      6.72 o
   2   6  15        2.67        1.82     16.34 o
  -8   7  15       80.56       64.61     10.16 o
  -7   7  15       12.05       51.47     15.43 o
  -6   7  15       12.76        8.17     19.06 o
  -5   7  15       40.42       62.37     10.69 o
  -4   7  15        2.06        9.99     10.41 o
  -3   7  15        2.06       16.77      9.74 o
  -2   7  15        0.76       15.14      7.78 o
  -1   7  15        3.55       22.94     11.55 o
   0   7  15       10.28       39.79     13.63 o
   1   7  15        9.50      -13.27      8.85 o
  -7   8  15       29.64       29.05     26.33 o
  -6   8  15        0.26       -3.63     25.42 o
  -5   8  15        7.64       -2.72     28.14 o
  -4   8  15       15.11      -19.97     27.23 o
  -3   8  15        0.48        8.38      8.69 o
  -2   8  15        0.05       17.61     10.57 o
  -1   8  15        0.11       14.66     12.26 o
   0   8  15        0.07        0.30      8.12 o
  -5   9  15        3.18       40.85     19.97 o
  -4   9  15       11.66        2.72     21.79 o
  -3   9  15        5.20       -7.43     24.96 o
  -2 -13  16        1.10        2.72     13.62 o
  -1 -13  16       65.97       68.99     14.52 o
   0 -13  16        3.62      -23.15     15.43 o
   1 -13  16        3.13        7.26     13.62 o
   2 -13  16      155.80      175.20     17.25 o
  -4 -12  16       36.73       29.05      7.26 o
  -3 -12  16      150.08      141.62      9.08 o
  -2 -12  16        0.84       18.16      6.35 o
  -1 -12  16        1.87       19.06     14.52 o
   0 -12  16       77.78       76.25     14.52 o
   1 -12  16        0.00      -19.06     12.71 o
   2 -12  16       12.04       20.88     14.52 o
   3 -12  16       35.56       72.62     19.97 o
  -6 -11  16       78.96       90.78     10.89 o
  -5 -11  16       32.10        9.08      7.26 o
  -4 -11  16       55.86       48.11      7.26 o
  -3 -11  16       94.37       88.06      8.17 o
  -2 -11  16      343.65      353.13     13.62 o
  -1 -11  16       72.35       68.08      7.26 o
   0 -11  16       74.37       67.18     14.52 o
   1 -11  16      731.87      846.97     36.31 o
   2 -11  16       40.95       70.81     14.52 o
   3 -11  16       29.49       78.98     18.16 o
   4 -11  16      631.28      752.56     31.77 o
  -7 -10  16        1.04       17.25     10.89 o
  -6 -10  16        8.92        2.72      9.08 o
  -5 -10  16       62.61       79.89     11.80 o
  -4 -10  16       43.09       33.59      9.99 o
  -3 -10  16       20.32       19.06      7.26 o
  -2 -10  16       55.14       52.65      6.35 o
  -1 -10  16       85.76       93.50      8.17 o
   0 -10  16       13.34        3.63     13.62 o
   1 -10  16        3.62      -11.80     15.43 o
   2 -10  16       33.83       39.03     13.62 o
   3 -10  16        1.77       17.25     14.52 o
   4 -10  16       18.68       44.48     16.34 o
   5 -10  16        3.01        6.35     19.06 o
  -7  -9  16      262.88      283.23     18.16 o
  -6  -9  16       27.46       36.31      7.26 o
  -5  -9  16       30.96       34.74      6.31 o
  -4  -9  16      245.73      227.86     11.80 o
  -3  -9  16       47.22       25.94     21.79 o
  -2  -9  16       40.01       23.16      4.78 o
  -1  -9  16       42.05       56.28     12.71 o
   0  -9  16       39.54       47.21     18.16 o
   1  -9  16        6.92      -11.80     19.06 o
   2  -9  16        3.80       -1.82     19.06 o
   3  -9  16       25.42       18.16     16.34 o
   4  -9  16        3.51       31.77     20.88 o
   5  -9  16       18.39       53.56     17.25 o
  -8  -8  16       70.65      100.76     13.62 o
  -7  -8  16      167.75      116.20     12.71 o
  -6  -8  16       43.96       37.18     22.69 o
  -5  -8  16       72.63       83.94      8.17 o
  -4  -8  16       56.04       38.51      5.90 o
  -3  -8  16       14.94       -2.33      5.02 o
  -2  -8  16        2.37       -2.72      8.17 o
  -1  -8  16        0.09      -19.74     13.16 o
   0  -8  16        0.25       -1.38      6.57 o
   1  -8  16       41.86       43.71      5.92 o
   2  -8  16       14.08       -2.72     17.25 o
   3  -8  16        0.03       -7.26     15.43 o
   4  -8  16      100.53       90.78     17.25 o
   5  -8  16        3.22        1.82     21.79 o
   6  -8  16        0.47       27.23     33.59 o
  -9  -7  16        3.73       11.80     16.34 o
  -8  -7  16       26.54       53.56     12.71 o
  -7  -7  16        8.85       27.16     11.80 o
  -6  -7  16        3.83        6.35      6.81 o
  -5  -7  16      294.33      312.55     10.23 o
  -4  -7  16        1.82      -12.71      9.08 o
  -3  -7  16        2.13        4.20      5.02 o
  -2  -7  16      559.99      511.70     16.34 o
  -1  -7  16       13.96       17.61      4.53 o
   0  -7  16       19.79       36.95      6.87 o
   1  -7  16      343.63      370.05     16.34 o
   2  -7  16       96.55       87.18     22.69 o
   3  -7  16       26.33       34.13     11.80 o
   4  -7  16       39.91       47.54      5.96 o
   5  -7  16      206.91      204.52     15.89 o
   6  -7  16        6.38       -9.08     19.97 o
  -9  -6  16        0.00        9.08     19.97 o
  -8  -6  16        4.88        1.82     12.71 o
  -7  -6  16      179.96      168.06     13.62 o
  -6  -6  16        0.41        5.14      7.62 o
  -5  -6  16        6.64       24.57      6.07 o
  -4  -6  16      188.15      170.99     23.15 o
  -3  -6  16        2.51       22.57     12.26 o
  -2  -6  16       10.30       -1.82      8.17 o
  -1  -6  16       18.13        7.17      5.01 o
   0  -6  16        8.54        1.51      5.45 o
   1  -6  16        3.65        3.93      8.12 o
   2  -6  16       29.36       43.66     12.26 o
   3  -6  16       11.69        1.70     22.69 o
   4  -6  16       21.73       51.39      8.66 o
   5  -6  16       95.55       64.88      7.72 o
   6  -6  16        1.11        5.14     29.50 o
 -10  -5  16      541.04      589.16     33.59 o
  -9  -5  16       29.42       19.97     12.71 o
  -8  -5  16       34.78       43.57     16.34 o
  -7  -5  16      730.15      746.05     62.64 o
  -6  -5  16       22.79       20.46      5.87 o
  -5  -5  16       63.88       52.02      5.43 o
  -4  -5  16      304.17      278.06      9.57 o
  -3  -5  16        8.95       11.13      5.87 o
  -2  -5  16        0.75       -2.00      7.26 o
  -1  -5  16        1.60        2.82      5.36 o
   0  -5  16        1.31       -0.68     11.80 o
   1  -5  16      114.42      114.44     32.68 o
   2  -5  16      230.87      221.30      6.98 o
   3  -5  16        1.63        5.70     22.24 o
   4  -5  16      319.08      303.67     43.57 o
   5  -5  16      300.25      277.29     28.14 o
   6  -5  16        0.26       -4.31     11.35 o
 -10  -4  16        7.21      -21.79     14.52 o
  -9  -4  16       90.57      118.01     20.88 o
  -8  -4  16       26.07        5.45     10.89 o
  -7  -4  16       71.43       65.03     32.23 o
  -6  -4  16      306.20      297.26     14.52 o
  -5  -4  16      324.93      319.01     10.23 o
  -4  -4  16      222.80      222.79      8.90 o
  -3  -4  16      728.12      672.11     55.38 o
  -2  -4  16     1507.93     1420.10     41.76 o
  -1  -4  16      185.63      168.95     19.52 o
   0  -4  16      929.08      825.59     17.19 o
   1  -4  16     2639.62     2526.04     75.35 o
   2  -4  16        8.76       14.09      9.99 o
   3  -4  16      743.16      690.46     76.71 o
   4  -4  16     2157.56     2165.38     71.26 o
   5  -4  16       57.99       62.49      8.38 o
   6  -4  16      478.83      471.17     93.96 o
 -10  -3  16       68.00       81.70     16.34 o
  -9  -3  16       40.14       58.10     21.79 o
  -8  -3  16      311.44      285.95      9.99 o
  -7  -3  16        0.02       -3.30      6.57 o
  -6  -3  16       85.72       85.83      7.20 o
  -5  -3  16      377.96      369.70     17.25 o
  -4  -3  16       40.58       35.59      7.36 o
  -3  -3  16       92.08       91.38      9.57 o
  -2  -3  16       86.42      140.03     10.69 o
  -1  -3  16       19.65       19.79      6.32 o
   0  -3  16       11.77       13.48      6.32 o
   1  -3  16        2.25       29.48      6.69 o
   2  -3  16        2.09        0.27     19.97 o
   3  -3  16       22.74       22.96      7.78 o
   4  -3  16        3.88        1.10      8.52 o
   5  -3  16        7.19      -17.49     26.33 o
   6  -3  16       72.75       58.22     13.16 o
 -10  -2  16     2390.38     2555.43     78.98 o
  -9  -2  16        9.86        1.82     11.80 o
  -8  -2  16      501.78      534.69     17.25 o
  -7  -2  16     3523.01     3679.29     63.17 o
  -6  -2  16        2.98        3.18     19.06 o
  -5  -2  16       14.17       34.30      7.06 o
  -4  -2  16     3345.53     3380.38     76.25 o
  -3  -2  16      131.53      141.13      9.56 o
  -2  -2  16      174.68      165.73     19.97 o
  -1  -2  16     1270.47     1307.64     24.06 o
   0  -2  16      615.95      648.10     15.48 o
   1  -2  16      132.45      130.40      8.33 o
   2  -2  16      113.53       96.28      8.64 o
   3  -2  16      534.04      521.98     38.13 o
   4  -2  16        2.20        7.28     21.33 o
   5  -2  16        5.59       -7.90     11.19 o
   6  -2  16      173.83      153.13     14.83 o
 -10  -1  16       91.85       71.72     17.25 o
  -9  -1  16       32.61       40.85     12.71 o
  -8  -1  16      962.08      949.55     23.60 o
  -7  -1  16       23.37       21.80     13.16 o
  -6  -1  16       28.84       38.75     12.26 o
  -5  -1  16      530.92      509.31     16.69 o
  -4  -1  16        2.49       -4.19      6.72 o
  -3  -1  16      645.29      757.02     54.92 o
  -2  -1  16       35.50       49.46     12.71 o
  -1  -1  16       15.72       16.12     10.44 o
   0  -1  16      969.77     1027.35     21.79 o
   1  -1  16      827.41      821.50     22.24 o
   2  -1  16        0.61      -12.94      8.62 o
   3  -1  16      513.32      652.70     33.59 o
   4  -1  16      822.90      912.93     72.17 o
   5  -1  16       13.91       11.93     42.67 o
   6  -1  16      173.89      237.73     22.27 o
 -10   0  16       18.25       29.96     16.34 o
  -9   0  16        9.15       -1.82     11.80 o
  -8   0  16      583.44      605.50     18.16 o
  -7   0  16        2.46       -4.54     11.80 o
  -6   0  16        3.53       -0.71      7.36 o
  -5   0  16       13.67        1.82      7.70 o
  -4   0  16       15.43       36.39      7.85 o
  -3   0  16        3.63        4.36      7.55 o
  -2   0  16      356.42      350.85     22.24 o
  -1   0  16        0.00       -8.69      6.19 o
   0   0  16        4.64       10.21      6.89 o
   1   0  16      536.80      525.97     44.48 o
   2   0  16       27.63       53.49     42.21 o
   3   0  16        8.30       -0.91     20.88 o
   4   0  16      133.39      154.32     18.16 o
   5   0  16       38.54       60.35     19.52 o
 -10   1  16     3647.70     3775.50     88.06 o
  -9   1  16        0.28       -5.88      7.36 o
  -8   1  16      172.20      175.29     17.25 o
  -7   1  16     5161.32     5622.95    103.98 o
  -6   1  16       28.14       66.47     27.23 o
  -5   1  16       67.64       80.36     15.89 o
  -4   1  16     3955.48     4121.63    135.71 o
  -3   1  16      165.19      182.95     10.27 o
  -2   1  16      225.10      207.61     25.87 o
  -1   1  16     1626.40     1619.40     30.93 o
   0   1  16      241.22      256.87     30.86 o
   1   1  16       12.98       17.51     33.59 o
   2   1  16      472.54      480.70     26.33 o
   3   1  16       85.80       53.56     16.34 o
   4   1  16       84.72       43.57     15.43 o
   5   1  16      136.48      153.80     22.24 o
 -10   2  16        1.27       -8.95     16.34 o
  -9   2  16      568.39      568.48     23.15 o
  -8   2  16      653.11      661.98     44.03 o
  -7   2  16       51.73       41.59      6.97 o
  -6   2  16     1320.10     1259.74     28.95 o
  -5   2  16      595.86      595.54     22.24 o
  -4   2  16      436.02      413.84     15.43 o
  -3   2  16     1567.22     1495.99     33.66 o
  -2   2  16      157.07      150.69     12.71 o
  -1   2  16      785.34      785.32     53.11 o
   0   2  16      850.41      779.36     51.29 o
   1   2  16        0.37       -2.54      8.62 o
   2   2  16      526.29      517.58     27.69 o
   3   2  16      206.81      153.42     21.79 o
   4   2  16       19.93       35.40     15.43 o
 -10   3  16        4.80        8.54      8.65 o
  -9   3  16        0.38       -6.35     23.60 o
  -8   3  16       16.20       17.60      8.17 o
  -7   3  16        4.11        0.16     14.07 o
  -6   3  16        0.19       -5.79     12.26 o
  -5   3  16       19.77       20.82      9.16 o
  -4   3  16        4.54        7.64      7.62 o
  -3   3  16        0.00       -0.91     10.89 o
  -2   3  16        2.20        8.17      9.08 o
  -1   3  16        2.38       -8.47     29.50 o
   0   3  16        0.01        9.46      7.39 o
   1   3  16        4.25      -12.96      8.64 o
   2   3  16        8.05       21.92     10.69 o
   3   3  16        5.32      -19.06     26.33 o
   4   3  16       11.34       52.65     14.52 o
 -10   4  16      130.32      107.86     16.34 o
  -9   4  16       18.97        2.70     11.22 o
  -8   4  16        0.41       11.11     15.43 o
  -7   4  16       91.98      101.92     10.86 o
  -6   4  16        4.69        8.65      9.56 o
  -5   4  16       62.63       88.87     29.50 o
  -4   4  16       23.03       21.62     26.33 o
  -3   4  16        8.61       -0.43     22.69 o
  -2   4  16      138.80      116.74     14.07 o
  -1   4  16        2.39        5.84     11.80 o
   0   4  16       20.86       13.07     10.57 o
   1   4  16       80.22       79.93      9.53 o
   2   4  16        2.41      -12.80     30.86 o
   3   4  16       19.17        2.09     15.43 o
  -9   5  16       64.47       61.94     17.70 o
  -8   5  16        1.12        8.17     15.89 o
  -7   5  16       70.25       42.93     17.70 o
  -6   5  16       20.74       47.56     26.78 o
  -5   5  16        4.28       18.93     34.04 o
  -4   5  16       74.94       22.95     44.48 o
  -3   5  16        0.35        5.45     23.60 o
  -2   5  16        0.42      -31.86     21.33 o
  -1   5  16       35.42       34.47     10.44 o
   0   5  16       16.24       33.96     21.79 o
   1   5  16        8.05        1.34      8.17 o
   2   5  16        9.80       34.12     11.50 o
  -8   6  16       11.69        4.69     11.80 o
  -7   6  16       23.57       16.25     13.16 o
  -6   6  16      216.45      213.13     27.23 o
  -5   6  16       11.08       33.04     13.60 o
  -4   6  16        8.83        8.40     15.05 o
  -3   6  16      262.12      337.34     43.57 o
  -2   6  16        0.02      -16.24     10.83 o
  -1   6  16        0.59       11.25      9.89 o
   0   6  16      100.18       78.25     15.53 o
   1   6  16        6.94       13.54     14.98 o
  -7   7  16       19.86      -21.79     16.34 o
  -6   7  16       32.42        4.54     24.51 o
  -4   7  16        5.35      126.62     44.48 o
  -3   7  16        5.63       20.92     24.51 o
  -2   7  16       97.32      139.98     15.89 o
  -1   7  16        0.01       17.43     10.89 o
   0   7  16        1.83       -3.63     12.18 o
  -5   8  16       70.87       86.24     19.06 o
  -4   8  16      208.02      192.45     27.23 o
  -3   8  16       30.38       18.84     12.23 o
  -2   8  16       69.40       79.72     14.60 o
  -3 -12  17        5.38       19.97     14.52 o
  -2 -12  17       12.51       49.02     18.16 o
  -1 -12  17        0.48      -12.71     14.52 o
   0 -12  17       19.49       28.14     15.43 o
   1 -12  17        1.46       19.06     19.06 o
   2 -12  17       10.04       25.42     17.25 o
  -5 -11  17       44.24       53.56      8.17 o
  -4 -11  17        0.00       -6.35      6.35 o
  -3 -11  17        2.80       -5.45      7.26 o
  -2 -11  17       61.16       62.64      6.35 o
  -1 -11  17       14.09        9.08     13.62 o
   0 -11  17        4.11        2.72     16.34 o
   1 -11  17       38.82       13.62     19.97 o
   2 -11  17       24.31       24.51     15.43 o
   3 -11  17        0.63      -19.97     20.88 o
  -6 -10  17       73.41       55.38     10.89 o
  -5 -10  17       11.22        9.08      7.26 o
  -4 -10  17       56.01       39.94      7.26 o
  -3 -10  17       56.89       51.74      8.17 o
  -2 -10  17       20.65        4.54      6.35 o
  -1 -10  17      140.28      103.49     17.25 o
   0 -10  17        8.73        8.17     12.71 o
   1 -10  17       24.18       -4.54     18.16 o
   2 -10  17       83.46       69.90     16.34 o
   3 -10  17        1.08        8.17     19.97 o
   4 -10  17       12.54       28.14     16.34 o
  -7  -9  17      141.69      123.46     13.62 o
  -6  -9  17       83.48       67.42      7.72 o
  -5  -9  17       22.55        7.26      6.54 o
  -4  -9  17      355.75      298.88     14.98 o
  -3  -9  17      214.46      161.71     14.07 o
  -2  -9  17       53.43       49.68      5.59 o
  -1  -9  17      204.61      133.39     15.43 o
   0  -9  17      226.59      237.84     16.34 o
   1  -9  17       34.73       49.93     15.43 o
   2  -9  17       25.24       49.93     15.43 o
   3  -9  17      112.63       70.81     14.52 o
   4  -9  17        6.35       43.57     19.97 o
   5  -9  17        0.10        2.72     17.25 o
  -8  -8  17        0.59      -19.06     12.71 o
  -7  -8  17        0.58        3.63     10.89 o
  -6  -8  17      147.44      139.64     10.86 o
  -5  -8  17        1.96        4.68      7.72 o
  -4  -8  17        3.43       10.44      5.14 o
  -3  -8  17      357.45      342.14     17.25 o
  -2  -8  17       62.19       59.83      5.45 o
  -1  -8  17       41.03       17.21     15.43 o
   0  -8  17      272.24      232.18     15.89 o
   1  -8  17      201.93      202.58     10.03 o
   2  -8  17       63.77       65.04     21.79 o
   3  -8  17       76.24      100.76     21.79 o
   4  -8  17      172.38      167.94     22.69 o
   5  -8  17       31.89       46.30     21.79 o
  -8  -7  17        8.82       36.31     10.89 o
  -7  -7  17      302.08      311.37     17.25 o
  -6  -7  17        9.74       15.82      6.74 o
  -5  -7  17       49.82       43.35      5.21 o
  -4  -7  17      144.56      137.44      8.17 o
  -3  -7  17        0.26        3.40     11.80 o
  -2  -7  17      248.72      243.54      9.81 o
  -1  -7  17       11.53       17.49     10.44 o
   0  -7  17       50.90       42.32     22.69 o
   1  -7  17      207.50      163.29     43.57 o
   2  -7  17        5.24       26.92     19.06 o
   3  -7  17       66.03       90.40      8.20 o
   4  -7  17       51.71       61.22     21.33 o
   5  -7  17       10.66       29.45     57.64 o
  -9  -6  17       24.42       34.50     12.71 o
  -8  -6  17       12.81      -16.34     10.89 o
  -7  -6  17     1282.57     1229.68    110.30 o
  -6  -6  17       10.23       10.26     17.25 o
  -5  -6  17        2.13       17.79      7.26 o
  -4  -6  17     3189.77     2994.37     55.83 o
  -3  -6  17        0.00       -1.16      6.97 o
  -2  -6  17        3.19       17.35      5.21 o
  -1  -6  17     4228.34     3575.55     89.87 o
   0  -6  17        1.02       -1.57      5.10 o
   1  -6  17       40.37       47.06     29.05 o
   2  -6  17     3509.42     3335.24    107.57 o
   3  -6  17       37.22       51.81      8.52 o
   4  -6  17       74.86       72.87     13.62 o
   5  -6  17     1617.14     1598.26     60.82 o
  -9  -5  17       69.34       26.33     17.25 o
  -8  -5  17       23.84       26.33     12.71 o
  -7  -5  17       55.50       45.22     14.07 o
  -6  -5  17       20.09       11.07      6.19 o
  -5  -5  17        2.27       -3.36      5.21 o
  -4  -5  17       11.79       22.65      6.07 o
  -3  -5  17       15.37       38.84      6.54 o
  -2  -5  17        0.27       -8.04      6.54 o
  -1  -5  17       20.85       24.47      9.08 o
   0  -5  17      169.12      171.68     14.07 o
   1  -5  17       16.37       28.87      5.96 o
   2  -5  17       89.68       94.79     14.52 o
   3  -5  17      234.25      209.16      6.19 o
   4  -5  17       71.05       79.47     21.79 o
   6  -5  17      106.88       93.88     14.62 o
  -9  -4  17      141.50      141.62     14.52 o
  -8  -4  17      125.63      128.91     13.62 o
  -7  -4  17      552.68      522.37     51.29 o
  -6  -4  17      245.37      274.95     25.42 o
  -5  -4  17      713.10      588.11     13.43 o
  -4  -4  17      483.32      471.56     13.05 o
  -3  -4  17      299.00      292.64     11.34 o
  -2  -4  17     1183.93     1073.87     21.97 o
  -1  -4  17      138.90      137.70      7.72 o
   0  -4  17      231.93      203.41     14.07 o
   1  -4  17      702.54      692.94     93.50 o
   2  -4  17       18.46        2.77      7.08 o
   3  -4  17      106.96      101.79      6.83 o
   4  -4  17      135.07      117.94      7.26 o
   5  -4  17       10.15       10.05      6.83 o
   6  -4  17       27.58       26.33     26.33 o
 -10  -3  17       17.12       31.77     13.62 o
  -9  -3  17       55.99       91.69     13.62 o
  -8  -3  17      755.74      834.26     27.23 o
  -7  -3  17      122.16      120.21     13.62 o
  -6  -3  17      176.73      202.57      9.89 o
  -5  -3  17     1264.25     1270.38     27.26 o
  -4  -3  17      738.87      748.95     18.86 o
  -3  -3  17      234.57      242.23     10.89 o
  -2  -3  17      804.17      816.76     21.80 o
  -1  -3  17      768.13      815.16     23.15 o
   0  -3  17      115.63       99.34     13.62 o
   1  -3  17      166.55      166.54      9.89 o
   2  -3  17      146.26      146.24     10.70 o
   3  -3  17       46.41       28.25     21.79 o
   4  -3  17        9.10       17.74     26.78 o
   5  -3  17        1.59       11.36      9.66 o
 -10  -2  17        0.10        5.45     12.71 o
  -9  -2  17       18.80       40.85     22.69 o
  -8  -2  17        1.97       -4.54     11.80 o
  -7  -2  17       82.64       97.01     31.77 o
  -6  -2  17       13.56       17.97      9.08 o
  -5  -2  17       11.52       29.14     18.16 o
  -4  -2  17       54.71       61.20      6.97 o
  -3  -2  17        0.01       -4.09      7.06 o
  -2  -2  17        5.89       -8.22      6.32 o
  -1  -2  17       21.22       24.96      8.17 o
[truncated: 36,068 more chars]
